# Supplementary material for: Oxidative stress initiates hemodynamic change in CKD-induced heart disease
Source: Basic Res Cardiol. 2024 Oct 15;119(6):957–71. doi: 10.1007/s00395-024-01085-7 (PMC11628585; doi:10.1007/s00395-024-01085-7)
Supplement: Supplementary file 1 — Supplementary file1 (XLSX 364 KB) [file 395_2024_1085_MOESM1_ESM.xlsx]

## Sheet: Table S1
		WT	CKD	p-value
				(Student's T-test)
	BW (kg)	89 ± 10	82 ± 6	0.528
	LV/BW (g*kg-1)	1.50 ± 0.12	2.02 ± 0.21	0.057
	RV/BW (g*kg-1)	0.52 ± 0.06	0.72 ± 0.04	0.007
	Catheterization
	HR (bpm)	66 ± 9	64 ± 4	0.829
	MAP (mmHg)	75 ± 5	80 ± 6	0.539
	PAP (mmHg)	19.3 ± 1.2	20.2 ± 0.8	0.535
	PCWP (mmHg)	9.7 ± 1.0	10.6 ± 1.2	0.582
	CO (L*min-1)	6.7 ± 0.5	7.3 ± 0.4	0.572
	SV/BW (mL*kg-1)	1.01± 0.03	0.95 ± 0.10	0.467
	EF (%)	66 ± 1	54 ± 5	0.011
	Ea (mmHg*mL-1)	0.79 ± 0.06	1.41± 0.20	0.011
	EDPVR*BW (mmHg*mL-1*kg-1)	3.3± 0.5	3.4 ± 0.5	0.864
	ESPVR*BW (mmHg*mL-1*kg-1)	71 ± 10	55 ± 5	0.201

## Sheet: Table S2
Proteins identified and quantified by LC-MS/MS-based proteomics
Gene names	Count peptides
TTN	1666										n_pep
PLEC	222										4
AHNAK	180										11
OBSCN	169										6
DMD	139										14
RYR2	138										38
SPTAN1	135										18
DSP	124										41
DYNC1H1	121										10
FLNC	112										9
HSPG2	108										2
SPTBN1	106										7
MYOM1	101										1386
MYBPC3	93										2
COL6A3	91										8
LAMA2	88										26
MYOM2	86										2
FLNA	79										17
SPTB	76										17
TLN2	76										36
TF	74										33
C3	73										25
TLN1	67										4
XIRP1	66										4
MYH9	64										33
MYOM3	64										10
LRPPRC	63										6
FBN1	61										46
VCL	60										11
LAMA5	58										4
LAMB2	58										15
LAMC1	58										7
MAP4	58										23
ALB	57										4
CLTC	57										15
FN1	57										21
MYH11	57										4
SORBS1	57										1386
MYH7	54										76
NEBL	54										1386
TNXB	53										20
A2M	52										5
SORBS2	52										19
NRAP	50										19
OGDH	50										10
COL14A1	48										21
SYNM	48										13
PYGB	46										1386
TNS1	46										1386
LAMA4	45										11
LAMB1	45										10
ANK3	43										24
NID2	43										17
VCP	43										8
ACTN2	42										7
CMYA5	42										2
EEF2	42										4
LMO7	42										2
NDUFS1	41										11
NNT	41										7
PYGM	41										5
PZP	41										18
CTNNA3	40										53
ITIH4	40										7
LMNA	40										87
ACO2	39										86
C4A	39										19
HSP90B1	39										3
ACSL1	38										19
ANXA6	38										5
ATP2A2	38										11
NES	38										19
PKM	38										16
ABLIM1	37										186
ACAD10	37										10
DYSF	37										13
HSPD1	37										85
SVIL	37										6
FLNB	36										5
HADHA	36										2
MYH14	36										37
NID1	36										2
DES	35										4
IQGAP1	35										25
PDLIM5	35										85
SLC25A12	35										8
TGM2	35										3
ATP5F1A	34										9
NPEPPS	34										6
PLG	34										2
CFH	33										7
CPT1B	33										21
DDB1	33										1386
HK1	33										6
IMMT	33										1386
OPA1	33										53
PKP2	33										14
SYNPO2	33										11
SPEG	32										14
VWA8	32										6
CCDC141	31										3
HSPA9	31										7
MLIP	31										12
MYH10	31										12
MYPN	31										5
PDCD6IP	31										5
SRL	31										25
VWF	31										3
ACADVL	30										10
MYO1C	30										15
PGM1	30										17
SDHA	30										7
SPTA1	30										114
ACO1	29										5
CPT2	29										6
DCTN1	29										15
DHX9	29										9
DNM1L	29										19
GOT2	29										18
IARS2	29										44
VIM	29										2
CCT5	28										34
CCT8	28										7
COL6A6	28										14
HADHB	28										21
HSPA5	28										13
IDH2	28										86
IPO5	28										33
LONP1	28										11
PFKM	28										5
PGM5	28										6
PSMD2	28										14
ACSF3	27										9
AIFM1	27										5
CP	27										11
CSE1L	27										2
LOC110255782	27										3
PCCA	27										16
TUFM	27										6
ACSS1	26										29
ALDH6A1	26										29
ALDOA	26										19
ANXA2	26										16
ATP5F1B	26										3
EPRS1	26										21
LDB3	26										36
PYGL	26										36
SYNPO2L	26										13
ACAA2	25										19
AGRN	25										4
ANK1	25										3
CKM	25										17
COL6A2	25										9
CTNNB1	25										9
EHD2	25										17
FERMT2	25										4
GPI	25										35
HSP90AA1	25										14
LOC100623720	25										10
LPP	25										10
PCCB	25										12
PDIA3	25										2
TJP1	25										8
UTRN	25										14
APOB	24										16
CCT2	24										5
CFB	24										5
CRAT	24										15
DSG2	24										49
EPHX2	24										5
HSPA4	24										16
LAP3	24										2
OXCT1	24										7
PITRM1	24										56
RTN4	24										7
SELENBP1	24										16
SMYD1	24										1386
UBA1	24										18
UQCRC1	24										6
ACTN4	23										19
ALDH4A1	23										5
ARVCF	23										4
CAPN1	23										13
EPB41L3	23										3
ETFDH	23										19
FHL2	23										24
GOT1	23										24
HNRNPM	23										1386
JUP	23										1386
KIF5B	23										49
MYOT	23										1386
NDUFS2	23										1386
NDUFV1	23										7
NLRX1	23										56
PDHA1	23										3
PLIN4	23										4
PPP1R12B	23										4
PPP1R13L	23										3
TPM1	23										12
UNC45B	23										3
AASS	22										10
ACADL	22										15
ACSS3	22										5
ALDH3A2	22										17
CAND1	22										16
CAPN2	22										42
CAT	22										10
CLIP1	22										17
DPYSL2	22										29
DPYSL3	22										9
FGB	22										9
GC	22										15
GPD1L	22										11
GPT	22										11
HSD17B4	22										2
KPNB1	22										3
LTA4H	22										41
PDPR	22										1386
PSMC2	22										114
STIP1	22										9
TCP1	22										2
TRAP1	22										7
USO1	22										25
USP5	22										25
WDR1	22										22
XPO1	22										6
ACTN1	21										7
ALDH5A1	21										1386
CKMT2	21										8
CTNNA1	21										186
DDX1	21										11
EIF3A	21										41
EPHX1	21										11
FASN	21										2
FH	21										46
FHOD3	21										46
FLII	21										14
GLUD1	21										10
HSDL2	21										4
HSPA8	21										10
ILF3	21										5
MCCC2	21										35
ME3	21										118
MFN2	21										118
MSN	21										118
NDUFA9	21										118
PDIA4	21										118
PGK1	21										118
PHB	21										1386
PLAA	21										11
PRDX6	21										5
STAT1	21										118
TIMM44	21										14
UBR4	21										36
ACAD9	20										36
ACADS	20										6
ACADSB	20										4
ACSS2	20										1386
AFG3L2	20										1386
AKAP12	20										27
ATP1A1	20										6
BCAT2	20										36
CACNA2D1	20										27
CAND2	20										9
CCT3	20										38
CCT7	20										15
CLUH	20										22
COL18A1	20										20
CS	20										19
CTNND1	20										6
CUL5	20										6
DECR1	20										34
FGA	20										15
FGG	20										2
GDI2	20										27
IDH3B	20										19
IVD	20										3
NDUFA10	20										19
OPLAH	20										4
PPP2R1A	20										5
PREP	20										21
UGP2	20										4
ACAT1	19										3
ACOT9	19										186
AHCY	19										14
ANXA5	19										2
CAST	19										4
EIF4G1	19										56
EPB41L2	19										9
ETFA	19										9
GBE1	19										1386
HIBCH	19										114
HP	19										13
KTN1	19										37
LDHB	19										4
LTBP4	19										8
MVP	19										8
NEXN	19										30
NIT2	19										118
P4HB	19										11
PDHB	19										101
SLC25A13	19										8
TOMM70	19										15
ACAD8	18										4
ACADM	18										2
ADHFE1	18										21
AK2	18										21
BAG3	18										186
CAPZB	18										6
CDH13	18										1386
COQ8A	18										1386
CRYBG3	18										25
DHRS7C	18										118
DLAT	18										118
EHD4	18										5
F2	18										1386
GANAB	18										114
GAPDH	18										3
GDI1	18										5
HPX	18										22
HUWE1	18										1386
ITGB1	18										1386
ITIH1	18										21
KANK2	18										15
KLHL41	18										62
MAP1B	18										21
MATR3	18										8
MCCC1	18										37
MYOZ2	18										10
NACA	18										3
NDUFAF7	18										8
PALLD	18										21
PALM2AKAP2	18										5
PLEKHA7	18										99
PLS3	18										35
PYROXD2	18										7
RARS1	18										4
RNH1	18										1386
RTCB	18										5
SUCLG2	18										114
AFM	17										5
ALDH7A1	17										3
ANXA1	17										5
ANXA11	17										26
ANXA7	17										118
APOA1	17										29
BCAM	17										3
BCKDHA	17										46
CKAP4	17										4
DARS1	17										87
FECH	17										87
GALK1	17										11
HNRNPA2B1	17										5
HNRNPK	17										11
HSP90AB1	17										26
IDH3A	17										26
LETM1	17										13
LMNB2	17										3
LOC110255331	17										19
MDH2	17										3
NIBAN1	17										82
NSF	17										71
NUMA1	17										15
OLA1	17										89
PDP1	17										34
PRKAR2A	17										4
PXDN	17										11
SERPINC1	17										16
SERPINH1	17										37
SYNPO	17										11
TAGLN	17										80
TMOD1	17										21
TPP2	17										1386
TTLL12	17										2
VPS35	17										1386
AAK1	16										1386
AP2A1	16										3
APOA4	16										1386
CALU	16										20
CANX	16										6
CAP2	16										3
CCT4	16										1386
CDH2	16										9
DDX17	16										12
EEF1G	16										41
EHHADH	16										41
ENO1	16										7
EZR	16										8
GPD2	16										10
HHATL	16										48
HSD17B10	16										19
HYOU1	16										13
ILK	16										15
ITIH2	16										1386
KHSRP	16										9
LMNB1	16										16
LOC100522678	16										11
LOC100736765	16										5
LRRFIP2	16										7
MGAM	16										5
MYBBP1A	16										12
MYL3	16										44
OBSL1	16										8
PHB2	16										2
PRELP	16										3
PSMD1	16										4
PSMD11	16										9
PSMD3	16										10
SLC25A11	16										1386
SLC8A1	16										77
SLMAP	16										13
SNTA1	16										9
SUCLA2	16										85
TNNT2	16										87
TSFM	16										10
TXLNB	16										6
UQCRC2	16										12
USP14	16										186
XPNPEP1	16										49
YWHAE	16										2
A1BG	15										22
AARS1	15										2
AK3	15										1386
ATIC	15										82
BDH1	15										30
COL15A1	15										8
COPS4	15										19
CTSD	15										186
DLD	15										25
ECI2	15										7
ECPAS	15										4
EIF3E	15										10
EML2	15										21
ENO3	15										9
ESYT2	15										4
ETFB	15										6
FHL1	15										43
FLOT1	15										87
FSCN1	15										87
GLOD4	15										39
GPD1	15										2
GYS1	15										17
HSPB1	15										3
MACF1	15										17
MYL2	15										89
NAXD	15										5
NDUFS3	15										9
NDUFV3	15										12
NHLRC2	15										56
PARP1	15										85
PDLIM1	15										13
PNPT1	15										7
PPP1R7	15										11
PROB1	15										2
PSMC1	15										44
PSMC3	15										17
RACK1	15										3
RPN1	15										4
SAMM50	15										11
SERPINB2	15										11
SFPQ	15										18
SMTN	15										5
TGFBI	15										4
VDAC1	15										4
ADH5	14										7
ADPRHL1	14										5
ADSS1	14										12
ANXA4	14										7
APEH	14										14
ATP5PD	14										4
BZW2	14										3
CALD1	14										16
CAMK2D	14										10
CLU	14										17
COQ6	14										3
CPNE3	14										3
CSDE1	14										8
DBT	14										4
DCTN2	14										15
DLST	14										7
ECH1	14										8
ECHS1	14										2
EHD1	14										22
ESYT1	14										9
GFM1	14										7
HIBADH	14										7
HRG	14										17
ITGA5	14										7
KYAT3	14										25
LDHA	14										38
LMCD1	14										6
LMOD2	14										41
LOC100525876	14										49
LRRFIP1	14										15
MYLK3	14										21
MYZAP	14										12
NCEH1	14										8
OPTN	14										4
PA2G4	14										2
PACSIN3	14										15
PDHX	14										14
PGAM5	14										2
PPA1	14										1386
PRKAR1A	14										7
PRPH	14										3
PSMC5	14										16
PSMD13	14										1386
PSMD5	14										1386
PSMD6	14										9
RPS3	14										1386
SERPINA1	14										11
SLC25A3	14										8
SLC27A1	14										186
SPON1	14										1386
SPR	14										8
SUN2	14										1386
SUOX	14										87
TAGLN2	14										45
TFRC	14										12
VAT1	14										10
VDAC2	14										87
VPS36	14										23
ZADH2	14										14
ZYX	14										21
ABHD10	13										2
ACSF2	13										7
ACY1	13										5
ALDH9A1	13										14
ALPK3	13										6
APOH	13										7
ATP5F1C	13										7
BSG	13										7
C4BPA	13										21
C5	13										3
CAP1	13										13
CLYBL	13										2
COPA	13										3
CRIP2	13										1386
CYB5R1	13										21
D2HGDH	13										13
DCXR	13										1386
DHRS4	13										2
ECHDC1	13										1386
ERLIN2	13										29
FDXR	13										9
FKBP4	13										23
GCDH	13										24
GSTO1	13										5
GSTZ1	13										25
HADH	13										24
HNRNPUL2	13										7
IDH1	13										22
IDH3G	13										7
KARS1	13										87
LARS1	13										15
LOC100522130	13										14
LOC100524254	13										14
LOC396781	13										8
LTF	13										186
LUM	13										2
MAVS	13										44
MDH1	13										15
MYL7	13										15
NCL	13										3
NDUFB10	13										3
NDUFV2	13										21
NLN	13										3
NSFL1C	13										6
OGN	13										31
PAFAH1B1	13										31
PALMD	13										35
PARK7	13										7
PCMT1	13										3
PEBP1	13										80
PGD	13										1386
PPA2	13										118
PPOX	13										14
PPP1R12A	13										1386
PSMC6	13										1386
PTGES2	13										1386
RPLP0	13										1386
RTRAF	13										17
SARS1	13										3
SDHB	13										4
TINAGL1	13										101
TKT	13										43
TNNI3	13										186
TPM2	13										87
ACLY	12										1386
AGT	12										114
AKR1B1	12										16
AKR7A2	12										14
AP2A2	12										53
APOOL	12										3
APPL1	12										1386
ASPN	12										4
ATAD1	12										10
ATP5PO	12										4
ATP6V1A	12										186
CAVIN1	12										2
CCT6A	12										9
CFI	12										5
CLASP1	12										5
CLIC4	12										13
CNN1	12										5
COPS2	12										12
CYC1	12										13
CYP27A1	12										20
DHDH	12										9
DHRS11	12										18
DNAJA2	12										4
EIF2A	12										33
EIF4G2	12										7
FBLN5	12										4
FLOT2	12										80
GARS1	12										80
GATD3A	12										71
GMPR	12										80
HMGCL	12										19
HSP70.2	12										11
IDE	12										2
LRRC39	12										2
ME2	12										39
MIPEP	12										20
MYLK	12										8
ND5	12										26
NDRG2	12										31
NDUFA12	12										26
NIPSNAP2	12										33
NT5C1A	12										24
NUDT19	12										3
PBXIP1	12										7
PDK1	12										6
PEPD	12										7
PGP	12										10
PPM1E	12										85
PSME1	12										7
RMDN1	12										14
RPL4	12										21
RPL6	12										38
RPS8	12										2
RUVBL1	12										6
RUVBL2	12										3
SEPTIN2	12										7
SERPINA3-2	12										18
SERPIND1	12										10
SERPINF1	12										20
SOD2	12										3
SPG7	12										10
THOP1	12										3
TPI1	12										7
TPM3	12										4
TRIM55	12										12
USP9X	12										10
YWHAH	12										6
ABHD16A	11										11
ABLIM2	11										9
ACTR3	11										6
AKR1A1	11										28
ALAD	11										5
ALCAM	11										10
ATP5PB	11										7
BLVRB	11										3
CASQ2	11										14
CNDP2	11										31
COMT	11										15
COPG1	11										3
COQ5	11										2
DAG1	11										11
DCN	11										16
DDX6	11										56
EIF2S1	11										11
ESD	11										29
FAAH	11										7
FLAD1	11										2
FUBP1	11										86
FXR1	11										8
GET3	11										12
GK	11										45
GLRX3	11										3
GNAS	11										2
GPX1	11										13
GSR	11										10
HAPLN3	11										21
HNRNPL	11										2
HOMER1	11										10
HSPA12B	11										28
HYI	11										9
IBA57	11										4
KYAT1	11										7
LCP1	11										19
LNPEP	11										15
LRRC47	11										15
MAOB	11										87
MTCH2	11										27
NADK2	11										5
NEK7	11										5
ORM1	11										6
PANK4	11										9
PDE3A	11										27
PDIA6	11										7
PSMA1	11										4
QSOX1	11										8
RDH13	11										15
RDX	11										22
RHOT1	11										33
RPS2	11										15
RPS3A	11										29
SEC23A	11										23
SERHL2	11										118
SGCD	11										12
SLC12A7	11										186
SLC25A4	11										16
SNTB2	11										41
SQOR	11										10
TALDO1	11										6
TBCD	11										5
TFAM	11										2
TMEM43	11										11
UGGT1	11										27
UQCRB	11										9
AARS2	10										11
ABCB8	10										44
ACTR2	10										2
ADD1	10										2
ADPRS	10										8
AFDN	10										5
AHSA1	10										9
AMACR	10										53
ANK2	10										5
APMAP	10										11
ARCN1	10										25
ARHGAP1	10										22
ATPAF1	10										3
BDH2	10										9
C7	10										3
CAPZA2	10										14
CAVIN2	10										15
CDC37	10										45
CFL2	10										10
COPB2	10										2
COPS3	10										99
COQ9	10										4
DNAJA4	10										1386
DNAJB4	10										2
DNM2	10										16
DNPEP	10										11
DTNA	10										5
EIF3L	10										2
EML1	10										17
ERMP1	10										25
F9	10										80
G6PD	10										80
GAA	10										41
GRHPR	10										49
H2AFY	10										11
HAGH	10										17
HDHD5	10										8
HP1BP3	10										8
HSD17B12	10										13
HSPB7	10										8
IAH1	10										10
ILVBL	10										34
IMPA1	10										1386
IMPDH2	10										7
ITGA7	10										7
L2HGDH	10										42
LANCL1	10										36
LARS2	10										41
MGLL	10										8
MLYCD	10										41
NAE1	10										6
NCAM1	10										19
NDUFB8	10										17
OAT	10										41
PCBP1	10										76
PECAM1	10										5
PFKL	10										44
PGRMC1	10										15
PHYH	10										5
PLIN3	10										99
PMPCA	10										7
PMPCB	10										9
POSTN	10										41
PPIB	10										6
PPME1	10										6
PROC	10										16
PSAP	10										16
PSMA6	10										16
PSMD4	10										12
PSME2	10										8
QARS1	10										7
QDPR	10										19
RBM14	10										5
RPL5	10										11
SEC31A	10										3
SEPTIN7	10										33
SERPINB1	10										3
SERPINF2	10										7
SGCB	10										17
SIRT2	10										4
SLC25A20	10										87
SLC4A1	10										41
SND1	10										10
SNRNP200	10										71
SRI	10										15
SRRT	10										15
ST13	10										2
STBD1	10										9
STOML2	10										2
SUCLG1	10										4
TCAP	10										15
TGFB1I1	10										8
TNNC1	10										2
TOM1	10										6
TRIP10	10										12
TST	10										27
TTC38	10										7
TXNDC5	10										7
TXNRD2	10										15
USP47	10										18
VAPA	10										5
XPO5	10										15
YWHAZ	10										14
ABCE1	9										12
ABHD11	9										2
ADD3	9										2
ADI1	9										3
AP2B1	9										29
APOBEC2	9										16
APOE	9										101
ARPC2	9										15
ATP1B1	9										1386
ATP5MG	9										16
BCKDHB	9										31
BCKDK	9										17
C9	9										2
CA1	9										43
CACYBP	9										82
CALR	9										82
CAMK2G	9										3
CAPNS1	9										186
CARS2	9										6
CBR4	9										37
CCAR2	9										30
CFL1	9										37
CLIC1	9										8
CLPX	9										10
CMPK1	9										19
COMTD1	9										9
COPB1	9										29
COX4I1	9										27
CRYAB	9										10
CRYZ	9										28
CYCS	9										14
DDAH2	9										14
DDO	9										11
DHRS7	9										6
DLG1	9										19
ECI1	9										34
EEF1A1	9										15
EIF3I	9										35
EIF4A1	9										19
EIF5B	9										5
ELAVL1	9										76
ELOB	9										86
EMD	9										4
ENDOG	9										114
FABP3	9										114
G3BP1	9										2
GPHN	9										17
GSTK1	9										17
HNRNPA1	9										15
HNRNPR	9										15
HPRT1	9										4
IARS1	9										8
ILF2	9										7
IPO7	9										46
LNPK	9										4
LOC100302368	9										13
LOC106504545	9										15
LRG1	9										9
MACROD1	9										1386
MAP7D1	9										13
MECR	9										62
MMUT	9										4
MRI1	9										1386
NAPRT	9										5
NARS1	9										186
NDUFA5	9										5
NDUFB9	9										15
NDUFS5	9										3
NDUFS8	9										7
NFS1	9										85
NPLOC4	9										9
NQO2	9										18
OLFML1	9										6
PABPC4	9										13
PDLIM3	9										13
PGAM1	9										15
PGAM2	9										3
PGM2	9										21
PGRMC2	9										12
PHKA1	9										4
PHKB	9										31
POLDIP2	9										114
POR	9										3
PPIA	9										4
PPP2R5A	9										7
PRDX1	9										9
PRDX2	9										8
PRDX4	9										6
PRMT5	9										8
PRPF8	9										6
PSMA5	9										15
PSMC4	9										8
PTGR2	9										5
PXN	9										7
RAB12	9										49
RAB7A	9										9
RNF123	9										12
RPN2	9										3
RPS4X	9										15
RPS9	9										6
RSU1	9										6
SCFD1	9										6
SEPTIN9	9										101
SERPING1	9										8
SF3B1	9										46
SGPL1	9										41
SGTA	9										6
SIRT5	9										4
SNX2	9										10
SRSF1	9										10
STOM	9										11
STRAP	9										21
STRN	9										21
STUB1	9										14
SUGT1	9										16
SUPV3L1	9										14
SYNRG	9										34
TANC1	9										5
TARS1	9										5
THBS1	9										2
THNSL1	9										3
USP15	9										10
USP24	9										82
USP28	9										5
VARS1	9										16
VBP1	9										6
VLDLR	9										24
VTN	9										7
VWA1	9										11
WFS1	9										6
YWHAQ	9										186
AARSD1	8										1386
ABCF1	8										5
AHSG	8										17
AIMP2	8										9
AK1	8										9
AKAP1	8										9
ALDH1A2	8										3
AMBP	8										16
ANKRD1	8										8
AP2M1	8										8
APEX1	8										3
APRT	8										11
BCS1L	8										11
BGN	8										17
BLMH	8										17
BPHL	8										34
C14H1orf198	8										25
CA3	8										1386
CAB39	8										44
CAMK2B	8										18
CLEC3B	8										85
CMBL	8										14
COASY	8										24
CORO1B	8										21
CORO1C	8										1386
COX5A	8										2
CSNK2A1	8										1386
CSRP1	8										4
CSRP3	8										9
CTSB	8										13
CUL2	8										7
DBNL	8										17
DCTN4	8										2
DHTKD1	8										19
DNAJC11	8										12
DUSP3	8										22
DYNC1LI1	8										19
ECHDC2	8										7
EEF1A2	8										8
EEF1D	8										7
EFEMP1	8										3
EFHD1	8										25
EIF4A2	8										1386
EIF4A3	8										7
EMILIN1	8										1386
EMILIN2	8										1386
EPB41	8										1386
ERAP1	8										1386
ERP29	8										16
FABP5	8										1386
FAH	8										16
FAM120A	8										11
FARSA	8										11
FBXO40	8										13
FKBP3	8										1386
G3BP2	8										31
GALM	8										2
GLO1	8										39
GPS1	8										41
GPX4	8										18
GRSF1	8										4
HDLBP	8										62
HNRNPA3	8										35
HNRNPC	8										1386
HNRNPD	8										5
HNRNPF	8										16
HOOK3	8										3
ISOC2	8										22
JPH2	8										4
KPNA4	8										15
LCLAT1	8										15
LIMS1	8										1386
LMAN2	8										9
LOC100153899	8										10
LOC100523624	8										37
LOC100739365	8										19
LOC106504547	8										21
LOC110260088	8										3
LOC396685	8										8
LYPLA1	8										118
LYPLA2	8										77
MAP3K20	8										1386
MAPK3	8										2
MMRN2	8										2
MPC2	8										1386
MRPS22	8										4
MRPS27	8										21
MTIF2	8										114
MTX2	8										19
MYL1	8										2
MYL4	8										16
NAMPT	8										20
NAXE	8										28
NDRG4	8										2
NDUFA13	8										23
NDUFB7	8										41
NME2	8										36
NMNAT3	8										6
OCIAD1	8										29
PAK2	8										2
PCOLCE	8										4
PCYOX1	8										13
PDE4D	8										10
PDIA2	8										15
PDK2	8										5
PDK3	8										4
PFKFB2	8										87
PGLS	8										30
PLEKHA2	8										53
PLPBP	8										3
POPDC2	8										9
PPM1F	8										36
PPP5C	8										7
PRDX3	8										30
PRDX5	8										13
PRKAA2	8										2
PRUNE1	8										9
PSMA4	8										5
PSMB1	8										2
PSMB2	8										1386
PSMB5	8										6
PTBP1	8										19
RABGGTA	8										2
RAD23B	8										20
RAN	8										22
RPS11	8										1386
RPS18	8										9
RTN4IP1	8										38
SBDS	8										118
SCCPDH	8										4
SCP2	8										12
SDR39U1	8										87
SF3B2	8										9
SFXN4	8										86
SGCA	8										7
SGCG	8										20
SHMT1	8										6
SLC16A1	8										4
SLC9A3R2	8										46
SPRYD4	8										3
STX4	8										36
THBS4	8										36
TIMM50	8										9
TKFC	8										9
TOR1AIP1	8										186
TPM4	8										7
TRNT1	8										10
TXNRD1	8										6
UAP1L1	8										77
UBA3	8										4
UBE3A	8										186
VAPB	8										186
VCAN	8										18
VDAC3	8										186
XPO7	8										87
YKT6	8										30
ACOT11	7										7
ACOT13	7										24
ACOX2	7										3
ACP1	7										9
ADSL	7										25
AIMP1	7										25
ALDOC	7										4
AP1B1	7										12
BAG2	7										2
BLVRA	7										17
BUB3	7										17
CA2	7										44
CA4	7										13
CAVIN3	7										16
CDNF	7										7
CHCHD6	7										4
CKB	7										21
CLPP	7										13
CLTB	7										56
CMPK2	7										15
COL4A2	7										3
COPS5	7										11
COQ3	7										44
COX5B	7										89
COX6B	7										11
CRELD1	7										2
DCPS	7										8
DDAH1	7										87
DDOST	7										101
DIABLO	7										6
DNAJA3	7										186
DSTN	7										9
DYNC1LI2	7										3
ECHDC3	7										9
EIF3F	7										12
EIF3J	7										3
EPB41L1	7										114
ERO1A	7										16
ETHE1	7										1386
FBLN1	7										7
FBN2	7										36
FILIP1	7										41
GCN1	7										5
GMPPB	7										89
GNAO1	7										44
GRB2	7										7
GRPEL1	7										10
GTPBP3	7										6
GYG1	7										45
HARS1	7										4
HSPA2	7										11
HSPB2	7										44
HSPB3	7										11
HSPB6	7										44
HSPE1	7										44
ISOC1	7										20
IST1	7										10
ITGA1	7										30
ITIH5	7										82
KCTD12	7										82
KLKB1	7										1386
KNG1	7										2
LACTB	7										87
LANCL2	7										186
LDHD	7										15
LOC100152327	7										9
LOC100154081	7										2
LOC100739163	7										30
LOC110255953	7										36
LRP1	7										2
LRPAP1	7										3
LSS	7										1386
MAP2K2	7										14
MAP3K5	7										6
MAPK1	7										30
MAPK12	7										7
MESD	7										36
MFGE8	7										5
MLEC	7										46
MMAB	7										49
MPI	7										87
MPP7	7										5
MRPL13	7										24
MSRB2	7										28
MTDH	7										101
MTX1	7										34
MYL6	7										16
NAPA	7										15
NDUFA7	7										6
NDUFA8	7										7
NDUFAF5	7										7
NDUFB4	7										3
NDUFB6	7										29
NFU1	7										2
NUDC	7										24
NUP93	7										18
OTUB1	7										1386
PACSIN2	7										5
PARVB	7										4
PDK4	7										8
PDLIM4	7										1386
PDLIM7	7										77
PFN1	7										5
PGM3	7										86
PITHD1	7										19
PRMT1	7										3
PSMA2	7										30
PSMA3	7										53
PSMA7	7										15
PSMB3	7										1386
PSMD12	7										5
PSMD14	7										1386
PSPC1	7										1386
PTCD3	7										11
PUF60	7										1386
QKI	7										8
RAB14	7										4
RAB18	7										87
RABGAP1	7										21
RBMX	7										26
REEP5	7										2
RPL10A	7										41
RPL7	7										9
RPS16	7										10
RPS19	7										2
RRBP1	7										25
RTCA	7										25
SARS2	7										33
SEC24C	7										118
SELENOO	7										29
SF3B3	7										7
SKP1	7										3
SLK	7										17
SNAP23	7										1386
TBCA	7										14
TBRG4	7										21
TIPRL	7										9
TMOD3	7										9
TPR	7										114
TUBA8	7										23
TXNL1	7										20
UBE2L3	7										76
UBE2N	7										114
UCHL3	7										41
USP7	7										3
VPS29	7										9
WARS1	7										8
YWHAB	7										77
ABHD14B	6										17
ACE	6										17
ACTL6A	6										17
ADIPOQ	6										10
AGK	6										11
ALDH18A1	6										7
ALDH1A1	6										42
APOO	6										2
ARHGDIA	6										80
ARL6IP5	6										12
ARMCX3	6										7
ARPC1A	6										3
ARPC3	6										8
ART3	6										10
ASAH1	6										5
ATP2B4	6										17
ATP5PF	6										49
AUH	6										4
BAG6	6										43
C10H9orf64	6										8
C2	6										46
C6	6										7
C8A	6										18
C8B	6										18
CCDC22	6										8
CD5L	6										6
CELF1	6										10
CENPV	6										2
CHCHD3	6										26
CHMP4B	6										27
CISD2	6										10
CLIC5	6										21
CNPY2	6										27
COBL	6										3
COL1A1	6										8
COL1A2	6										7
COL3A1	6										3
COPS6	6										3
COQ10A	6										33
COQ10B	6										87
CORO1A	6										26
CORO6	6										1386
CPOX	6										1386
CRKL	6										2
CRYL1	6										33
CTPS2	6										7
CTSZ	6										4
CTTN	6										5
CYB5A	6										87
CYGB	6										6
CYRIB	6										15
DBI	6										4
DCAF6	6										13
DCTN3	6										42
DEK	6										99
DHRS7B	6										86
DHX15	6										1386
DIP2C	6										1386
DTYMK	6										12
ECSIT	6										80
EIF2S2	6										24
EIF4H	6										4
EIF6	6										7
EMC2	6										4
EPS15L1	6										43
ERP44	6										4
F12	6										6
F13A1	6										6
FABP4	6										10
FAM162A	6										7
FARS2	6										33
FETUB	6										27
FN3K	6										3
GAS6	6										1386
GHITM	6										1386
GJA1	6										1386
GLG1	6										5
GNAI2	6										1386
GPX3	6										10
HCFC1	6										15
HDGF	6										3
HEXA	6										27
HGS	6										5
HINT1	6										186
HIP1	6										43
HRC	6										11
HSCB	6										17
HSD17B14	6										186
HSD17B8	6										4
HSPB8	6										11
HTRA2	6										62
ITGA6	6										14
KLHL31	6										13
LASP1	6										5
LOC100512341	6										49
LOC100513261	6										10
LOC100513346	6										41
LOC100520329	6										14
LOC100622246	6										5
LOC100738684	6										16
LOC396684	6										7
MAPK14	6										45
MAPRE1	6										7
MAPRE3	6										5
MARS1	6										12
MEMO1	6										2
MPP6	6										26
MRPL12	6										7
MRPL39	6										13
MRPL46	6										1386
MRPS36	6										11
MTFP1	6										56
MTFR1L	6										7
NAGK	6										5
NAP1L4	6										3
NDUFA4	6										9
NDUFA6	6										2
NDUFB11	6										20
NDUFC2	6										11
NDUFS6	6										24
NDUFS7	6										4
NPM1	6										10
NT5C3A	6										5
NTPCR	6										12
NUTF2	6										12
OSBP	6										1386
OXSM	6										1386
OXSR1	6										43
PABPC1	6										28
PBLD	6										28
PCBP2	6										10
PCYT1A	6										14
PDXK	6										1386
PERM1	6										2
PHLDB1	6										3
PICALM	6										9
PITPNA	6										49
PITPNB	6										22
PLGRKT	6										4
PLIN1	6										5
PMM2	6										18
PPP1R12C	6										6
PPP2R2A	6										10
PPP3CC	6										16
PPTC7	6										2
PRKAB2	6										1386
PRKCSH	6										12
PSMD8	6										21
PSMD9	6										12
PTGES3	6										5
PTPA	6										15
PTPN11	6										11
PUDP	6										49
RAD23A	6										3
RDH14	6										4
RENBP	6										10
RPL23	6										26
RPS12	6										14
RPS14	6										9
RPS6	6										34
SARNP	6										5
SCARB2	6										13
SCRN3	6										22
SEC23IP	6										15
SF1	6										1386
SH3GL1	6										1386
SH3GLB1	6										14
SH3KBP1	6										77
SMYD5	6										77
SNTB1	6										4
SNX9	6										15
SOD1	6										9
SRPRB	6										6
SSBP1	6										6
STXBP3	6										10
SURF1	6										5
THNSL2	6										5
TIMM13	6										8
TMEM126A	6										10
TMEM143	6										10
TNPO1	6										20
TOLLIP	6										5
TOP2B	6										12
TRIM28	6										5
TRIM63	6										13
TUBB6	6										9
UBAC1	6										5
UBE2M	6										8
UBQLN2	6										2
UQCRQ	6										12
VPS13C	6										12
WDR82	6										10
AAMDC	5										12
ABCB7	5										8
ACAA1	5										6
ACP6	5										1386
ACYP2	5										1386
ADCY6	5										77
AFG1L	5										77
AGO2	5										9
AMT	5										1386
ANP32A	5										1386
API5	5										1386
APIP	5										53
APPL2	5										4
ASRGL1	5										44
ATP5IF1	5										1386
ATP5ME	5										6
ATP6V1B2	5										17
BANF1	5										1386
BCAP31	5										10
BST1	5										8
BVES	5										5
C14H10orf71	5										3
C1S	5										1386
C9H11orf54	5										13
CAPZA1	5										12
CD36	5										49
CDC42	5										27
CDH5	5										41
CDK5RAP3	5										2
CES1	5										4
CHMP5	5										6
CIAPIN1	5										10
CKAP5	5										7
CLEC14A	5										7
CLINT1	5										49
CLPB	5										89
CNN2	5										186
CNN3	5										89
COL4A1	5										4
COPS7A	5										4
COQ4	5										38
COQ7	5										2
COX15	5										4
COX2	5										8
CPB2	5										36
CSNK2B	5										9
CTSC	5										9
CXADR	5										1386
CYFIP1	5										3
CZIB	5										16
DAP3	5										1386
DDX46	5										4
DHODH	5										4
DMAC2L	5										16
DNAJA1	5										16
DUSP28	5										2
DYNC1I2	5										5
ECM1	5										6
EDC4	5										14
EEA1	5										30
EFHD2	5										4
EIF3D	5										41
EIF4E	5										87
ELOC	5										20
EPB42	5										15
EPN2	5										17
ERGIC1	5										41
ETF1	5										7
FAM98A	5										99
FAM98B	5										1386
FBP1	5										6
FDX1	5										15
FKBP9	5										1386
FMOD	5										12
FPGT	5										6
FTH1	5										15
FUS	5										9
FXR2	5										4
GFUS	5										1386
GIMAP4	5										18
GLS	5										9
GNB1	5										87
GNPDA1	5										4
GPC1	5										22
HBB	5										2
HCCS	5										10
HECTD1	5										11
HINT2	5										44
HMOX2	5										3
HNRNPAB	5										4
HNRNPDL	5										9
HOGA1	5										3
HSPBP1	5										22
IGBP1	5										30
ISCA2	5										39
ITIH3	5										11
IVNS1ABP	5										1386
JPT2	5										12
KLC1	5										6
KPNA1	5										7
L3HYPDH	5										3
LEMD2	5										30
LGALS1	5										5
LIAS	5										24
LIMD1	5										26
LIMS2	5										186
LOC100157002	5										15
LOC100512977	5										2
LOC100524873	5										21
LOC100621492	5										21
LOC100626015	5										22
LOC110256000	5										22
LPGAT1	5										10
LYRM1	5										3
MANF	5										4
MAOA	5										4
MARCKS	5										5
MECP2	5										56
MGST3	5										41
MIA3	5										14
MICOS13	5										21
MIGA2	5										1386
MMS19	5										17
MOB2	5										3
MPC1	5										87
MRPL1	5										31
MRPL11	5										62
MRPL15	5										5
MRPL17	5										8
MRPL24	5										27
MRPL37	5										27
MRPL38	5										15
MRPL41	5										46
MRPS26	5										9
MYO18B	5										29
NANS	5										46
NAP1L1	5										86
NASP	5										5
ND2	5										56
ND4	5										9
NDRG1	5										4
NDUFA11	5										29
NDUFAB1	5										11
NDUFB5	5										1386
NIT1	5										17
NRP1	5										5
NUCB1	5										28
NUDT2	5										10
NUDT9	5										186
OAS1	5										8
OSGEP	5										44
OXA1L	5										1386
PAFAH1B3	5										44
PAPLN	5										49
PARS2	5										45
PC	5										14
PCBD1	5										44
PCDH7	5										27
PCYT2	5										27
PDAP1	5										13
PEX19	5										77
PFDN5	5										41
PFKP	5										41
PPP1CB	5										41
PRKACB	5										29
PROS1	5										18
PSMB6	5										9
PSMD7	5										86
PSMF1	5										35
PTGIS	5										27
PURA	5										49
PURB	5										2
RAB3GAP1	5										30
RAB3GAP2	5										114
RANBP1	5										1386
RBM39	5										87
RBP4	5										10
RBPMS	5										10
RCN2	5										87
RETN	5										77
RFTN1	5										86
RIDA	5										17
RILP	5										7
RNF114	5										7
RNPEP	5										44
RPIA	5										13
RPL12	5										4
RPL15	5										6
RPL23A	5										27
RPL24	5										7
RPL30	5										20
RPL32	5										44
RPL9	5										34
RPRD1B	5										3
RPS20	5										6
RPS5	5										25
RPS7	5										56
RPSA	5										56
RRAS2	5										33
S100A8	5										11
SAE1	5										7
SAR1A	5										12
SAR1B	5										21
SDHC	5										29
SEC11A	5										12
SEPTIN8	5										3
SERBP1	5										23
SERPINB9	5										44
SH3BGR	5										41
SH3BGRL	5										41
SLC25A6	5										10
SMC1A	5										9
SNRNP70	5										16
SNX1	5										10
SNX3	5										17
SNX5	5										4
SORBS3	5										4
SPATA20	5										14
SRP68	5										10
SRP72	5										35
SRR	5										31
SRRM2	5										49
SSB	5										49
STARD7	5										10
SUN1	5										29
SURF4	5										114
SYNC	5										34
SYNCRIP	5										29
SYNE1	5										34
TARDBP	5										41
TATDN1	5										87
TBC1D4	5										14
TBCB	5										99
TFG	5										4
THYN1	5										31
TIMM21	5										89
TIMM9	5										6
TMEM65	5										10
TMX1	5										19
TMX2	5										5
TMX3	5										13
TOM1L2	5										46
TOMM22	5										6
TPT1	5										13
TRIM54	5										27
TSN	5										87
TTR	5										2
TXN	5										1386
U2AF2	5										8
UBA2	5										49
UBE2K	5										62
UCHL5	5										87
UFD1	5										56
UMPS	5										22
UROD	5										46
VASP	5										29
VPS25	5										4
VPS26A	5										8
VPS28	5										13
VPS4A	5										30
WDR44	5										9
YAP1	5										3
YARS1	5										1386
YWHAG	5										8
ABHD6	4										1386
ABI3BP	4										17
ACACB	4										24
ACIN1	4										44
AGFG1	4										1386
AHNAK2	4										1386
ALDH16A1	4										7
ALDH1L2	4										101
ALKBH3	4										4
ANP32B	4										5
APOA2	4										26
APOF	4										9
ARHGDIB	4										29
ARPC4	4										87
ASL	4										53
ATG3	4										2
ATOX1	4										22
ATP5F1D	4										14
ATP5MD	4										12
ATPAF2	4										41
ATXN2	4										41
BABAM2	4										62
BAG5	4										6
BASP1	4										9
BCLAF1	4										10
BPGM	4										10
C15H2orf88	4										15
C4H8orf82	4										87
C5H12orf57	4										1386
CAMKK2	4										1386
CAPG	4										87
CAPRIN1	4										87
CAV2	4										62
CD14	4										13
CD93	4										13
CDV3	4										13
CHCHD5	4										23
CHGB	4										8
CHMP3	4										8
CHP1	4										87
CLCC1	4										3
CLIC2	4										21
CNBP	4										21
CNP	4										41
COMMD9	4										86
COPS8	4										13
COTL1	4										10
COX7A2L	4										80
CPNE1	4										10
CPPED1	4										16
CSTB	4										20
CUL1	4										3
CUL3	4										87
CUL4A	4										11
DAZAP1	4										101
DBN1	4										4
DDRGK1	4										43
DDT	4										21
DDX39B	4										4
DMPK	4										1386
DNAJB11	4										1386
DNAJC19	4										77
DPP7	4										21
DPY30	4										1386
DRG1	4										36
DSC2	4										10
DST	4										7
EDF1	4										35
EEF1B2	4										27
EFTUD2	4										1386
EGFLAM	4										15
EIF3G	4										13
EIF3H	4										5
EIF5A	4										33
EMILIN3	4										186
ENG	4										1386
ERI3	4										6
EXOG	4										6
FAF1	4										1386
FAM185A	4										3
FDPS	4										17
FERMT3	4										6
FGL2	4										10
FIS1	4										23
FITM2	4										2
FKBP1A	4										33
FKBP8	4										85
FOLH1B	4										41
FOXRED1	4										6
FUCA1	4										21
FXN	4										1386
GADD45GIP1	4										12
GART	4										4
GBP1	4										53
GCAT	4										9
GFM2	4										1386
GLB1	4										10
GLRX	4										8
GMPPA	4										9
GMPS	4										4
GNPDA2	4										3
GSK3B	4										6
HEBP1	4										6
HERC4	4										3
HGFAC	4										7
HMGB1	4										11
HMGB2	4										2
HNMT	4										10
HNRNPH1	4										7
HNRNPH3	4										18
HNRNPUL1	4										4
HSPA12A	4										77
IGFBP7	4										4
INPP4B	4										19
INPP5A	4										4
IRGQ	4										99
ISG15	4										3
ITSN1	4										1386
JCHAIN	4										8
JPH1	4										9
KPNA3	4										3
KRT1	4										3
KRT10	4										6
KRT8	4										5
LAMTOR2	4										44
LGALSL	4										87
LGMN	4										87
LMAN1	4										1386
LOC100512926	4										53
LOC100523672	4										1386
LOC100625049	4										86
LOC100625088	4										24
LOC102162486	4										4
LPCAT3	4										4
LRRC20	4										21
LXN	4										1386
MACROH2A2	4										3
MAP2K1	4										17
MAPRE2	4										23
MARS2	4										23
MAT2A	4										4
MDP1	4										1386
MFAP5	4										18
MGST1	4										17
MIX23	4										17
MPP1	4										18
MRPL43	4										7
MRPL9	4										82
MRPS2	4										22
MRPS31	4										17
MRPS34	4										12
MRPS6	4										44
MRPS9	4										34
MRRF	4										44
MSRB3	4										7
MTHFD1	4										7
MTOR	4										10
MYDGF	4										2
MYL9	4										186
NAA15	4										31
NAPG	4										10
ND1	4										23
NDUFAF1	4										18
NDUFAF6	4										34
NDUFB3	4										36
NDUFS4	4										82
NEDD4L	4										22
NEFL	4										2
NENF	4										1386
NT5C2	4										12
NUBPL	4										14
NUDT16	4										44
NUP155	4										9
OAS2	4										13
OLFML2A	4										7
PARVA	4										7
PCNA	4										29
PCNP	4										10
PCP4	4										10
PDCD5	4										1386
PDCD6	4										29
PDE12	4										4
PDE4A	4										10
PFDN2	4										17
PKLR	4										8
PLA2G7	4										17
PLBD1	4										3
PLCD1	4										4
PLCD3	4										37
PLOD3	4										3
PNP	4										114
POLR2B	4										17
PON1	4										13
PPID	4										1386
PPIF	4										27
PPIP5K2	4										53
PPM1A	4										17
PPM1B	4										2
PPP1CA	4										4
PPP1R3A	4										3
PPP2R5C	4										12
PRPF19	4										8
PSIP1	4										1386
PSMB4	4										1386
PTPMT1	4										5
RAB10	4										19
RAB2A	4										2
RALY	4										114
RBKS	4										35
RCC1	4										14
RCSD1	4										19
RGN	4										1386
RHOB	4										77
RHOG	4										17
RMND1	4										62
RPL10	4										36
RPL13	4										12
RPL13A	4										1386
RPL21	4										1386
RPL27A	4										1386
RPL3	4										1386
RPL36	4										13
RPL3L	4										13
RPL8	4										15
RPS17	4										44
RPS6KA3	4										21
RRAD	4										12
RRAS	4										21
S100A9	4										49
SEPHS1	4										56
SEPTIN10	4										15
SEPTIN11	4										7
SHMT2	4										9
SIRT3	4										6
SLC25A1	4										24
SLIRP	4										42
SMC3	4										14
SMPX	4										16
SMS	4										9
SMTNL2	4										33
SMYD2	4										5
SNCG	4										10
SNU13	4										1386
SOD3	4										12
SPAG9	4										77
SPART	4										77
SPCS3	4										1386
SRSF3	4										5
SRSF7	4										1386
STRN3	4										1386
STT3A	4										89
STT3B	4										7
STX7	4										15
TARS2	4										21
TBCE	4										12
TECRL	4										21
TESC	4										7
THRAP3	4										7
THY1	4										1386
TM9SF3	4										4
TMEM11	4										186
TMEM263	4										1386
TOMM5	4										12
TPPP	4										11
TSG101	4										4
TTC19	4										1386
TUBB	4										12
TXNDC12	4										46
TXNIP	4										46
UBA5	4										1386
UBAP2L	4										17
UBR3	4										19
UBXN4	4										6
UCHL1	4										15
UCKL1	4										15
UFL1	4										28
UPF1	4										86
UQCC1	4										77
VARS2	4										31
VTA1	4										11
WDR77	4										1386
XPNPEP3	4										1386
YBX1	4										7
[truncated: 15,889 more rows]

## Sheet: Table S3
Gene	protein IDs	Protein names	log2 fold change (CKD/Con)	P-value	P-value adjusted (BH)	Significant (FDR < 0.05, fold-change > 1.3)	Differentially abundant	Peptides (quantified)
NNT			-0.488504	NA	NA	+	downregulated_in_WT_CKD
FBN1			-0.768528	NA	NA	+	downregulated_in_WT_CKD
ITIH4			-1.19086	NA	NA	+	downregulated_in_WT_CKD
HP			-3.3446	NA	NA	+	downregulated_in_WT_CKD
GHITM			-0.524845	0.00253607	0.0477668	+	downregulated_in_WT_CKD
COL6A2			-0.379621	0.00211328	0.0421061	+	downregulated_in_WT_CKD
FITM2			-0.835404	0.00205989	0.0414333	+	downregulated_in_WT_CKD
VWA8			-0.381154	0.0016076	0.0339525	+	downregulated_in_WT_CKD
GBP1			-1.16274	0.001302	0.0295681	+	downregulated_in_WT_CKD
TAGLN			-0.554498	0.00115211	0.0270362	+	downregulated_in_WT_CKD
PODXL			-0.955484	0.00102514	0.0250621	+	downregulated_in_WT_CKD
HHATL			-0.401425	0.000752622	0.0211938	+	downregulated_in_WT_CKD
ALDH9A1			-0.460597	0.000611637	0.0181941	+	downregulated_in_WT_CKD
ATP1B1			-0.416568	0.000507042	0.0159832	+	downregulated_in_WT_CKD
PHYH			-0.641084	0.000440576	0.0147698	+	downregulated_in_WT_CKD
CLU			-0.570995	0.000175251	0.00672965	+	downregulated_in_WT_CKD
SLC25A4			-0.455543	0.000149608	0.00596172	+	downregulated_in_WT_CKD
FAM162A			-0.655537	0.000116366	0.00472627	+	downregulated_in_WT_CKD
CFI			-0.687055	9.6466e-05	0.00407472	+	downregulated_in_WT_CKD
GPD1			-0.465772	9.27015e-05	0.00407472	+	downregulated_in_WT_CKD
PLN			-2.05554	8.08479e-05	0.00371197	+	downregulated_in_WT_CKD
BDH1			-0.430799	2.92731e-05	0.00154562	+	downregulated_in_WT_CKD
LOC100302368			-0.99086	6.21592e-06	0.000375086	+	downregulated_in_WT_CKD
ACSS1			-0.426803	4.48365e-06	0.000286954	+	downregulated_in_WT_CKD
ACAT1			-0.404667	1.26832e-06	9.23689e-05	+	downregulated_in_WT_CKD
STAT1			-1.11841	1.24142e-06	9.23689e-05	+	downregulated_in_WT_CKD
TINAGL1			-0.655733	1.13406e-06	8.87088e-05	+	downregulated_in_WT_CKD
SLC25A20			-0.879765	9.01672e-07	7.32435e-05	+	downregulated_in_WT_CKD
COX2			-0.810047	2.30488e-07	2.43395e-05	+	downregulated_in_WT_CKD
F9			-0.650002	2.12618e-07	2.36342e-05	+	downregulated_in_WT_CKD
MYL1			-1.93723	1.46399e-07	1.81879e-05	+	downregulated_in_WT_CKD
LOC396684			-1.86114	5.6768e-08	9.22261e-06	+	downregulated_in_WT_CKD
SLC25A3			-0.577588	3.74406e-09	7.1886e-07	+	downregulated_in_WT_CKD
MYOT			-0.417646	3.32067e-09	7.01326e-07	+	downregulated_in_WT_CKD
ATP2A2			-0.447028	2.48296e-10	5.82667e-08	+	downregulated_in_WT_CKD
C3			-0.430311	1.33227e-13	5.6275e-11	+	downregulated_in_WT_CKD
ASPSCR1			0.172325	1	1	n.s.	n.s.
SPAG7			0.144666	1	1	n.s.	n.s.
ANP32E			0.132141	1	1	n.s.	n.s.
RHOC			0.124915	1	1	n.s.	n.s.
TRIM25			0.100981	1	1	n.s.	n.s.
SLC29A1			0.0945327	1	1	n.s.	n.s.
TRAK1			0.0729289	1	1	n.s.	n.s.
EPB41			0.0637509	1	1	n.s.	n.s.
PITPNB			0.0574173	1	1	n.s.	n.s.
AGK			0.0434092	1	1	n.s.	n.s.
WDR77			0.042655	1	1	n.s.	n.s.
MRPL13			0.0411376	1	1	n.s.	n.s.
MAPK3			0.0377229	1	1	n.s.	n.s.
RAB10			0.0158735	1	1	n.s.	n.s.
LOC100518575			0.012957	1	1	n.s.	n.s.
MRPS15			0.0126764	1	1	n.s.	n.s.
SNX6			0.0122833	1	1	n.s.	n.s.
FAM185A			0.0108609	1	1	n.s.	n.s.
FUS			0.00807879	1	1	n.s.	n.s.
PRKRA			0.00486066	1	1	n.s.	n.s.
AP1G1			0.00353185	1	1	n.s.	n.s.
EEF1AKMT1			-0.00490229	1	1	n.s.	n.s.
CNPY2			-0.0179887	1	1	n.s.	n.s.
C1QBP			-0.0296311	1	1	n.s.	n.s.
HERC4			-0.0352358	1	1	n.s.	n.s.
CAV2			-0.114487	1	1	n.s.	n.s.
TXNDC9			-0.0215028	0.999866	1	n.s.	n.s.
GSK3B			0.0388301	0.997485	1	n.s.	n.s.
ST13			0.0420664	0.996905	1	n.s.	n.s.
PDE12			0.0872774	0.9956	1	n.s.	n.s.
ATXN2			-0.0314092	0.995114	1	n.s.	n.s.
RPL13			-0.0125428	0.993939	1	n.s.	n.s.
PLPBP			0.0121861	0.993916	1	n.s.	n.s.
ECHDC1			0.0193651	0.993726	1	n.s.	n.s.
OSTF1			-0.0371104	0.99205	1	n.s.	n.s.
CPOX			0.0214906	0.991202	1	n.s.	n.s.
RDH11			0.0339653	0.991097	1	n.s.	n.s.
SAR1B			0.0122889	0.990887	1	n.s.	n.s.
MRPS22			0.114146	0.989791	1	n.s.	n.s.
INPP1			0.0275532	0.989344	1	n.s.	n.s.
PPA1			0.0176129	0.988835	1	n.s.	n.s.
SOD3			-0.190468	0.98795	1	n.s.	n.s.
LOC100512977			0.0739752	0.987134	1	n.s.	n.s.
SPRYD4			-0.0131519	0.986251	1	n.s.	n.s.
GRHPR			-0.0253643	0.984434	1	n.s.	n.s.
LOC100739365			-0.0392523	0.983919	1	n.s.	n.s.
SERPINB1			-0.00111459	0.983857	1	n.s.	n.s.
EPHX2			-0.0116097	0.983436	1	n.s.	n.s.
YWHAG			0.104287	0.982925	1	n.s.	n.s.
PRKACB			0.0183993	0.982433	1	n.s.	n.s.
DNAJC11			0.0583135	0.978345	1	n.s.	n.s.
DDX3X			-0.00404151	0.977846	1	n.s.	n.s.
TAGLN2			0.00042664	0.977241	1	n.s.	n.s.
AAMDC			-0.0230029	0.975423	1	n.s.	n.s.
KLC1			-0.0580277	0.975258	1	n.s.	n.s.
HTRA2			0.0761268	0.974989	1	n.s.	n.s.
CIAPIN1			0.0217603	0.973586	1	n.s.	n.s.
ATP5PO			-0.0142156	0.973346	1	n.s.	n.s.
CRYBG3			0.0485816	0.973187	1	n.s.	n.s.
DRG1			0.0423439	0.972834	1	n.s.	n.s.
SRM			0.0693151	0.972566	1	n.s.	n.s.
PGLS			0.0642412	0.97237	1	n.s.	n.s.
VAPA			0.0285047	0.972182	1	n.s.	n.s.
KRT18			-0.0985859	0.971282	1	n.s.	n.s.
LIN7C			0.0388898	0.971136	1	n.s.	n.s.
CMPK1			-0.00954381	0.970255	1	n.s.	n.s.
KTN1			0.0645843	0.970203	1	n.s.	n.s.
SEC24C			0.0839526	0.970022	1	n.s.	n.s.
ACAD8			-0.0205419	0.968354	1	n.s.	n.s.
DNAJB6			0.0493284	0.968208	1	n.s.	n.s.
PITRM1			0.0453155	0.968201	1	n.s.	n.s.
FAAH			0.0102763	0.968095	1	n.s.	n.s.
ADAMTSL5			0.0499041	0.967437	1	n.s.	n.s.
SORBS2			0.0117621	0.966422	1	n.s.	n.s.
LPGAT1			0.0156239	0.966323	1	n.s.	n.s.
ECHDC3			0.0246699	0.964975	1	n.s.	n.s.
PLEKHA2			-0.0473994	0.964353	1	n.s.	n.s.
FAM98B			0.074918	0.964062	1	n.s.	n.s.
CA2			-0.143178	0.963541	1	n.s.	n.s.
PPP2R2A			0.104807	0.96231	0.999704	n.s.	n.s.
ECSIT			-0.0196198	0.960541	0.998357	n.s.	n.s.
QDPR			0.0757248	0.959793	0.998071	n.s.	n.s.
ATOX1			-0.024673	0.959284	0.998034	n.s.	n.s.
HINT1			0.0572564	0.959098	0.998034	n.s.	n.s.
EIF3J			0.0301678	0.958553	0.998034	n.s.	n.s.
GET3			0.0444695	0.958503	0.998034	n.s.	n.s.
RPS28			-0.0651675	0.956041	0.996623	n.s.	n.s.
HOGA1			0.026406	0.954521	0.99553	n.s.	n.s.
SERBP1			0.0594778	0.95327	0.994716	n.s.	n.s.
HSPA12A			0.00483025	0.952977	0.994716	n.s.	n.s.
NUDT9			0.0177748	0.952385	0.994716	n.s.	n.s.
ACYP1			0.0563545	0.952242	0.994716	n.s.	n.s.
COPZ1			0.171639	0.951905	0.994716	n.s.	n.s.
HCCS			-0.000747511	0.950699	0.994491	n.s.	n.s.
IPO7			0.0649046	0.95045	0.994491	n.s.	n.s.
IDH1			0.0243031	0.948654	0.993336	n.s.	n.s.
RHOG			0.0501863	0.947346	0.992458	n.s.	n.s.
TXNDC12			-0.0459973	0.947005	0.992458	n.s.	n.s.
S100A9			-0.0749272	0.946964	0.992458	n.s.	n.s.
ARVCF			0.0135694	0.94695	0.992458	n.s.	n.s.
ALYREF			-0.0370397	0.946903	0.992458	n.s.	n.s.
PDIA6			0.0131019	0.946807	0.992458	n.s.	n.s.
CLPX			-0.0525964	0.946304	0.992458	n.s.	n.s.
HSPA6			0.0762545	0.944622	0.992458	n.s.	n.s.
PLCD1			0.117084	0.94379	0.992458	n.s.	n.s.
PGP			-0.0178264	0.943717	0.992458	n.s.	n.s.
SRSF7			0.00119472	0.942271	0.992062	n.s.	n.s.
MGAM			0.215114	0.941822	0.992062	n.s.	n.s.
C14H10orf71			0.0666657	0.939842	0.990493	n.s.	n.s.
C4BPA			-0.0176555	0.938473	0.989544	n.s.	n.s.
SYPL1			-0.108841	0.938385	0.989544	n.s.	n.s.
TGFB1I1			0.0959863	0.936631	0.988588	n.s.	n.s.
ENO1			0.0120832	0.936141	0.988565	n.s.	n.s.
TOP2B			0.136445	0.936044	0.988565	n.s.	n.s.
ARPC1A			0.0400524	0.935814	0.988565	n.s.	n.s.
IRGQ			0.455275	0.93535	0.988565	n.s.	n.s.
AGFG1			-0.0199791	0.934116	0.988403	n.s.	n.s.
NDUFA10			-0.0462121	0.933423	0.988165	n.s.	n.s.
NDUFA9			-0.0018276	0.932459	0.987639	n.s.	n.s.
IGBP1			0.0832966	0.931012	0.986602	n.s.	n.s.
SGCB			-0.0378933	0.928243	0.984161	n.s.	n.s.
MAPK12			0.00406972	0.928082	0.984161	n.s.	n.s.
PMPCB			0.0935563	0.926212	0.982995	n.s.	n.s.
MTFR1L			0.0942814	0.925748	0.982995	n.s.	n.s.
CRK			0.00574288	0.925718	0.982995	n.s.	n.s.
LIMS2			0.0249951	0.925401	0.982995	n.s.	n.s.
DPT			-0.032757	0.925218	0.982995	n.s.	n.s.
GCLC			-0.0158118	0.924787	0.982995	n.s.	n.s.
CDH5			-0.0234593	0.922229	0.981727	n.s.	n.s.
PNPT1			-0.0457655	0.92115	0.981074	n.s.	n.s.
LCP1			0.0386611	0.920213	0.98057	n.s.	n.s.
MIGA2			0.073784	0.919925	0.98057	n.s.	n.s.
C9			-0.00196645	0.919802	0.98057	n.s.	n.s.
NTPCR			0.0294525	0.919588	0.98057	n.s.	n.s.
PARVA			0.0322373	0.919258	0.98057	n.s.	n.s.
LDHA			0.00557142	0.919165	0.98057	n.s.	n.s.
RPL23			0.00361019	0.918713	0.98057	n.s.	n.s.
LDB3			-0.0191196	0.918056	0.98057	n.s.	n.s.
COPB2			0.039319	0.91755	0.98057	n.s.	n.s.
ARMCX3			0.0219821	0.916135	0.98057	n.s.	n.s.
PA2G4			-0.00927018	0.916005	0.98057	n.s.	n.s.
PSMD14			0.0226773	0.915543	0.98057	n.s.	n.s.
DIP2C			-0.123402	0.913145	0.978966	n.s.	n.s.
EPS15L1			0.0850318	0.912357	0.978617	n.s.	n.s.
LRPAP1			0.0205991	0.912332	0.978617	n.s.	n.s.
ACTL6A			0.0225414	0.912301	0.978617	n.s.	n.s.
LRPPRC			-0.00433859	0.911817	0.978617	n.s.	n.s.
EIF4A1			0.067632	0.910802	0.978617	n.s.	n.s.
MDH2			-0.0161605	0.909359	0.977886	n.s.	n.s.
TIMM17B			-0.0598299	0.908435	0.977389	n.s.	n.s.
SPON1			-0.0553608	0.907342	0.97671	n.s.	n.s.
PSMA6			-0.0121667	0.906367	0.976159	n.s.	n.s.
GSR			0.00389395	0.906226	0.976159	n.s.	n.s.
PSMC3			0.0294008	0.905298	0.976003	n.s.	n.s.
MYOM3			-0.026714	0.904839	0.976003	n.s.	n.s.
EIF4H			-0.0412501	0.904734	0.976003	n.s.	n.s.
RRBP1			0.0477014	0.904612	0.976003	n.s.	n.s.
SCARB2			0.0622169	0.904483	0.976003	n.s.	n.s.
HSPA4			0.0273889	0.90368	0.976003	n.s.	n.s.
TMEM70			-0.0245568	0.90365	0.976003	n.s.	n.s.
AKR1A1			0.063194	0.902449	0.976003	n.s.	n.s.
CSE1L			0.0489514	0.902016	0.976003	n.s.	n.s.
LOC100739163			-0.0111	0.901152	0.976003	n.s.	n.s.
SORBS1			0.00720148	0.900545	0.97586	n.s.	n.s.
PPP1R12C			0.111542	0.90051	0.97586	n.s.	n.s.
TFG			-0.038089	0.899684	0.97586	n.s.	n.s.
MRPS9			-0.0368793	0.899608	0.97586	n.s.	n.s.
PTPN11			0.0470759	0.898423	0.975562	n.s.	n.s.
PACSIN2			-0.0581031	0.898352	0.975562	n.s.	n.s.
TARS2			0.0088522	0.898264	0.975562	n.s.	n.s.
SGPL1			0.0847808	0.898134	0.975562	n.s.	n.s.
PSAP			-0.0335238	0.897986	0.975562	n.s.	n.s.
TST			0.0360919	0.897979	0.975562	n.s.	n.s.
UBE2M			-0.0086163	0.896798	0.975562	n.s.	n.s.
PITHD1			0.017824	0.896776	0.975562	n.s.	n.s.
APOB			-0.0477825	0.896517	0.975562	n.s.	n.s.
RPN2			0.0156855	0.894012	0.975286	n.s.	n.s.
XIRP1			-0.0127641	0.893939	0.975286	n.s.	n.s.
VPS36			-0.0556203	0.892561	0.974709	n.s.	n.s.
HSP70.2			-0.00173534	0.892178	0.974709	n.s.	n.s.
MYLK3			0.0241136	0.891797	0.974709	n.s.	n.s.
TIMM44			-0.0301535	0.891608	0.974709	n.s.	n.s.
RUVBL2			0.00467242	0.890045	0.973976	n.s.	n.s.
AUH			-0.0532289	0.889367	0.973739	n.s.	n.s.
CNN3			-0.220682	0.88847	0.973262	n.s.	n.s.
FBP1			-0.0935358	0.888259	0.973262	n.s.	n.s.
MAIP1			-0.0905123	0.887959	0.973262	n.s.	n.s.
CASP3			0.177004	0.887716	0.973262	n.s.	n.s.
ANP32A			0.0350387	0.887691	0.973262	n.s.	n.s.
CTSD			0.00748827	0.887442	0.973262	n.s.	n.s.
EPB41L2			0.0613504	0.887242	0.973262	n.s.	n.s.
ACYP2			-0.0299612	0.887121	0.973262	n.s.	n.s.
RPS20			-0.014177	0.887052	0.973262	n.s.	n.s.
THY1			0.0086905	0.886949	0.973262	n.s.	n.s.
TSFM			-0.00258701	0.885389	0.973262	n.s.	n.s.
PPP1CC			-0.0142852	0.885374	0.973262	n.s.	n.s.
PLAA			0.0296507	0.884109	0.973262	n.s.	n.s.
CLIC2			0.0313844	0.882847	0.973262	n.s.	n.s.
CD93			0.0529063	0.882476	0.973262	n.s.	n.s.
LOC100738684			-0.0210356	0.880403	0.971987	n.s.	n.s.
BCS1L			0.0391439	0.879893	0.971932	n.s.	n.s.
USP15			0.105546	0.878045	0.970398	n.s.	n.s.
BZW2			0.0121116	0.877243	0.97002	n.s.	n.s.
RPS14			0.0171357	0.875925	0.96907	n.s.	n.s.
TIMM9			0.0537713	0.875596	0.96907	n.s.	n.s.
PFDN5			0.0544402	0.875564	0.96907	n.s.	n.s.
PLCD3			-0.0143083	0.875481	0.96907	n.s.	n.s.
NPEPPS			0.0128724	0.875291	0.96907	n.s.	n.s.
PGM2			0.0165245	0.873463	0.968884	n.s.	n.s.
PHLDB1			-0.046765	0.872898	0.968765	n.s.	n.s.
MAP7D1			0.0668127	0.871498	0.96772	n.s.	n.s.
THRAP3			-0.0085275	0.871254	0.96772	n.s.	n.s.
ABLIM2			-0.0199302	0.870876	0.96772	n.s.	n.s.
LEMD2			0.0489529	0.870618	0.96772	n.s.	n.s.
TJP1			0.0519588	0.87023	0.96772	n.s.	n.s.
DHODH			0.0929681	0.869516	0.96772	n.s.	n.s.
NUTF2			0.0494238	0.86924	0.96772	n.s.	n.s.
BCKDHA			-0.00569976	0.868825	0.96772	n.s.	n.s.
BCAT2			0.055	0.867884	0.96772	n.s.	n.s.
VBP1			0.109898	0.867475	0.96772	n.s.	n.s.
RAB21			-0.0123997	0.867165	0.96772	n.s.	n.s.
SLC27A1			-0.00963014	0.867009	0.96772	n.s.	n.s.
NDUFA12			0.0068919	0.865625	0.967302	n.s.	n.s.
PECAM1			0.044249	0.864885	0.966987	n.s.	n.s.
VPS4A			0.146795	0.864505	0.966987	n.s.	n.s.
SNX2			0.110086	0.864319	0.966987	n.s.	n.s.
DCTN3			0.0422815	0.864034	0.966987	n.s.	n.s.
SPG7			-0.0016223	0.863431	0.966987	n.s.	n.s.
ITIH5			0.0293157	0.862789	0.966987	n.s.	n.s.
FXN			-0.0373613	0.86274	0.966987	n.s.	n.s.
OTUD6B			0.0662982	0.862735	0.966987	n.s.	n.s.
MMRN2			0.160015	0.862019	0.966987	n.s.	n.s.
PSME1			0.0421477	0.861458	0.966987	n.s.	n.s.
TMX2			0.00437015	0.861306	0.966987	n.s.	n.s.
GNAI2			0.0351089	0.861204	0.966987	n.s.	n.s.
RPL22			-0.0681275	0.857819	0.965218	n.s.	n.s.
ISCA1			0.0261479	0.856938	0.964741	n.s.	n.s.
JPH1			-0.00612968	0.856387	0.964634	n.s.	n.s.
ANXA4			-0.0402047	0.855545	0.964201	n.s.	n.s.
PTPRM			0.148312	0.855289	0.964201	n.s.	n.s.
EPB41L3			0.0337812	0.854858	0.964201	n.s.	n.s.
SHMT2			-0.0441644	0.854613	0.964201	n.s.	n.s.
VWF			0.0642606	0.854167	0.964201	n.s.	n.s.
P4HB			-0.0404337	0.852604	0.963456	n.s.	n.s.
NPM1			-0.0723395	0.852336	0.963456	n.s.	n.s.
SPART			-0.00336586	0.851396	0.963121	n.s.	n.s.
PARP1			0.0355735	0.850654	0.962798	n.s.	n.s.
VARS1			-0.028417	0.850461	0.962798	n.s.	n.s.
PRDX2			-0.00680559	0.850357	0.962798	n.s.	n.s.
TATDN1			0.0862191	0.850254	0.962798	n.s.	n.s.
CCT3			-0.00541322	0.848884	0.962798	n.s.	n.s.
RPS6			-0.00734085	0.847823	0.962172	n.s.	n.s.
SNAP29			0.0339185	0.847697	0.962172	n.s.	n.s.
CCT4			0.0318685	0.847483	0.962172	n.s.	n.s.
ILVBL			-0.0693894	0.846187	0.961866	n.s.	n.s.
LAMB1			0.00380006	0.844745	0.960744	n.s.	n.s.
PGD			0.00364953	0.844225	0.96067	n.s.	n.s.
LOC100625088			0.117657	0.843772	0.96067	n.s.	n.s.
SQOR			0.0723414	0.843671	0.96067	n.s.	n.s.
SDHC			-0.0190318	0.843428	0.96067	n.s.	n.s.
MIPEP			0.0333639	0.841963	0.960165	n.s.	n.s.
PCCB			0.0314889	0.840997	0.959582	n.s.	n.s.
BAK1			-0.138131	0.840828	0.959582	n.s.	n.s.
ABCF1			0.17307	0.840746	0.959582	n.s.	n.s.
ARHGDIB			-0.000609088	0.839291	0.95919	n.s.	n.s.
CZIB			-0.00261548	0.838814	0.959163	n.s.	n.s.
PCTP			0.235909	0.838546	0.959163	n.s.	n.s.
ND4			-0.0711694	0.838397	0.959163	n.s.	n.s.
UQCRC2			-0.0207868	0.837612	0.959163	n.s.	n.s.
EIF2S2			-0.0136839	0.837272	0.959163	n.s.	n.s.
OSGEP			0.0623961	0.836984	0.959163	n.s.	n.s.
CIAO1			0.179912	0.836424	0.959163	n.s.	n.s.
MPI			0.0462938	0.835877	0.959163	n.s.	n.s.
ATPAF1			0.018058	0.833358	0.95707	n.s.	n.s.
RILPL1			0.138936	0.833215	0.95707	n.s.	n.s.
SLC8A1			-0.0156017	0.833123	0.95707	n.s.	n.s.
RABGGTA			-0.100502	0.832964	0.95707	n.s.	n.s.
PEBP1			-0.0466935	0.832837	0.95707	n.s.	n.s.
GLRX			0.0648953	0.832126	0.95707	n.s.	n.s.
PRKAG1			-0.0305217	0.831903	0.95707	n.s.	n.s.
EMD			-0.0225133	0.831315	0.95707	n.s.	n.s.
IPO5			0.0119519	0.830747	0.95707	n.s.	n.s.
PRMT5			0.143808	0.829394	0.95707	n.s.	n.s.
YME1L1			-0.110156	0.828238	0.956391	n.s.	n.s.
CDNF			0.196719	0.827403	0.955949	n.s.	n.s.
GSS			-0.10211	0.827326	0.955949	n.s.	n.s.
NEK7			0.00627804	0.82712	0.955949	n.s.	n.s.
NANS			0.0141513	0.825516	0.955337	n.s.	n.s.
DYNC1LI1			0.10631	0.823947	0.954044	n.s.	n.s.
G3BP2			0.0263254	0.823227	0.953733	n.s.	n.s.
SYNPO2			-0.0274676	0.822226	0.953096	n.s.	n.s.
ISOC1			-0.0182303	0.822	0.953096	n.s.	n.s.
VPS35			0.110706	0.821968	0.953096	n.s.	n.s.
HSP90AB1			0.040533	0.82151	0.953096	n.s.	n.s.
CAMK2B			-0.0600842	0.821058	0.953096	n.s.	n.s.
PPIL1			-0.0387969	0.82044	0.953096	n.s.	n.s.
PGAM1			0.0728708	0.82002	0.953096	n.s.	n.s.
ART3			-0.045069	0.819076	0.953096	n.s.	n.s.
SYNPO2L			-0.0169199	0.819037	0.953096	n.s.	n.s.
TRIAP1			0.0721394	0.818898	0.953096	n.s.	n.s.
GRPEL1			0.0458002	0.818291	0.953096	n.s.	n.s.
HMGCL			0.0233769	0.817895	0.953096	n.s.	n.s.
ACOT13			-0.121444	0.816848	0.953096	n.s.	n.s.
APMAP			-0.0840304	0.816711	0.953096	n.s.	n.s.
SIRT5			-0.00483323	0.816184	0.953096	n.s.	n.s.
MACF1			-0.029666	0.81585	0.953096	n.s.	n.s.
PERM1			-0.0379986	0.815171	0.953096	n.s.	n.s.
ABHD14B			0.04514	0.814366	0.952876	n.s.	n.s.
SDR39U1			0.0419325	0.814145	0.952876	n.s.	n.s.
MIX23			-0.0890161	0.813197	0.952563	n.s.	n.s.
AP2M1			0.0920005	0.812993	0.952563	n.s.	n.s.
PSMB4			-0.070439	0.812578	0.952563	n.s.	n.s.
AARS1			0.0553207	0.812546	0.952563	n.s.	n.s.
LTBP4			0.0544125	0.810965	0.952062	n.s.	n.s.
L3HYPDH			0.147817	0.810074	0.951544	n.s.	n.s.
C10H9orf64			-0.141027	0.810042	0.951544	n.s.	n.s.
ECI1			-0.0614212	0.810012	0.951544	n.s.	n.s.
SFXN4			-0.0515214	0.808703	0.951522	n.s.	n.s.
BST1			-0.0203401	0.80862	0.951522	n.s.	n.s.
PHB2			-0.0494645	0.808445	0.951522	n.s.	n.s.
SELENOO			0.071726	0.808129	0.951522	n.s.	n.s.
LOC100513346			0.0800898	0.80785	0.951522	n.s.	n.s.
GPI			-0.0575919	0.807438	0.951522	n.s.	n.s.
NUCB1			0.0643422	0.806661	0.951522	n.s.	n.s.
MAPRE2			0.126894	0.806653	0.951522	n.s.	n.s.
UFL1			-0.0834511	0.806291	0.951522	n.s.	n.s.
LOC100157002			-0.0152074	0.806236	0.951522	n.s.	n.s.
LPCAT3			0.062336	0.806129	0.951522	n.s.	n.s.
PRKAR1A			-0.0361654	0.804528	0.951522	n.s.	n.s.
TOM1			-0.0309001	0.803583	0.951522	n.s.	n.s.
TOMM40			0.0141377	0.803308	0.951522	n.s.	n.s.
CPB2			-0.011308	0.800362	0.94911	n.s.	n.s.
DYSF			0.0371288	0.799301	0.948384	n.s.	n.s.
UBE2N			0.0121888	0.798982	0.948384	n.s.	n.s.
MCEE			-0.0128287	0.798581	0.948384	n.s.	n.s.
EML2			0.0416184	0.797184	0.94747	n.s.	n.s.
MRPS27			0.0037398	0.797026	0.94747	n.s.	n.s.
DCUN1D1			0.130993	0.796116	0.947266	n.s.	n.s.
EHHADH			0.0438814	0.795705	0.947266	n.s.	n.s.
HSPBP1			0.131538	0.795463	0.947266	n.s.	n.s.
AFDN			0.130364	0.794985	0.947266	n.s.	n.s.
NLRX1			0.026288	0.794353	0.947266	n.s.	n.s.
USO1			-0.0319027	0.794092	0.947266	n.s.	n.s.
OXA1L			0.293238	0.794083	0.947266	n.s.	n.s.
SERPINA3-2			-0.0318281	0.792501	0.946698	n.s.	n.s.
GMPS			0.110596	0.791324	0.945827	n.s.	n.s.
GSDME			-0.0654322	0.791287	0.945827	n.s.	n.s.
ASAH1			0.0506319	0.790653	0.945827	n.s.	n.s.
SERPINC1			0.106202	0.790447	0.945827	n.s.	n.s.
HSPB8			-0.0206545	0.789887	0.945827	n.s.	n.s.
LIMD1			0.153833	0.789134	0.945827	n.s.	n.s.
MRPL12			-0.0271243	0.788368	0.945504	n.s.	n.s.
LTA4H			0.0324943	0.78653	0.943837	n.s.	n.s.
MRPS18B			0.254459	0.786505	0.943837	n.s.	n.s.
CHID1			0.0840957	0.78645	0.943837	n.s.	n.s.
CCT8			-0.010698	0.785649	0.943837	n.s.	n.s.
FLOT1			-0.0122823	0.78544	0.943837	n.s.	n.s.
WDR37			0.117523	0.784968	0.943837	n.s.	n.s.
GLRX5			-0.0290937	0.784356	0.943837	n.s.	n.s.
ACP6			0.0426967	0.78416	0.943837	n.s.	n.s.
MRPL49			0.00220112	0.783086	0.943837	n.s.	n.s.
DENND10			0.188401	0.782392	0.943697	n.s.	n.s.
CASP7			-0.0314155	0.782361	0.943697	n.s.	n.s.
PYY			0.120109	0.781972	0.943697	n.s.	n.s.
CLCC1			-0.129905	0.780191	0.942656	n.s.	n.s.
SPAG9			0.0709342	0.779759	0.942656	n.s.	n.s.
RPS9			-0.0410455	0.778463	0.941646	n.s.	n.s.
MYH9			-0.0147467	0.777825	0.941413	n.s.	n.s.
QSOX1			0.185554	0.777493	0.941413	n.s.	n.s.
CD5L			-0.0980604	0.777062	0.941413	n.s.	n.s.
CORO1B			-0.0606461	0.775605	0.940343	n.s.	n.s.
GPD2			0.118944	0.775203	0.940343	n.s.	n.s.
UBAP2L			0.18091	0.77486	0.940343	n.s.	n.s.
TRIP10			0.090237	0.774794	0.940343	n.s.	n.s.
S100A13			-0.00266738	0.774059	0.940343	n.s.	n.s.
PPME1			0.0828788	0.77393	0.940343	n.s.	n.s.
ADIPOQ			-0.0760749	0.773459	0.940343	n.s.	n.s.
SSR1			-0.221771	0.773008	0.940343	n.s.	n.s.
EIF4A2			0.000397523	0.772395	0.940343	n.s.	n.s.
AP2A1			-0.00338626	0.77222	0.940343	n.s.	n.s.
PRKAR2A			-0.0532185	0.771924	0.940343	n.s.	n.s.
MDP1			-0.0508443	0.771888	0.940343	n.s.	n.s.
MECR			-0.0435576	0.770458	0.940343	n.s.	n.s.
C9H11orf54			-0.0554463	0.769777	0.940295	n.s.	n.s.
IGFBP7			0.0176333	0.76902	0.939913	n.s.	n.s.
PTRHD1			-0.107481	0.7687	0.939913	n.s.	n.s.
UBXN4			0.0956863	0.768065	0.939834	n.s.	n.s.
PDIA2			-0.108517	0.767081	0.939175	n.s.	n.s.
AK3			-0.0488416	0.766657	0.939175	n.s.	n.s.
UBR4			0.0957306	0.766519	0.939175	n.s.	n.s.
DMAC1			-0.0588667	0.764151	0.937217	n.s.	n.s.
TNS1			-0.00148029	0.763852	0.937217	n.s.	n.s.
FKBP8			-0.139736	0.763659	0.937217	n.s.	n.s.
CHP1			0.111849	0.76288	0.937217	n.s.	n.s.
SOD1			0.0338348	0.762824	0.937217	n.s.	n.s.
LANCL2			0.0551663	0.762244	0.937217	n.s.	n.s.
ETHE1			-0.0487012	0.762157	0.937217	n.s.	n.s.
TRIM54			0.0716602	0.760441	0.936473	n.s.	n.s.
LOC100739755			0.0883721	0.759617	0.936004	n.s.	n.s.
RAN			-0.0680487	0.757948	0.934493	n.s.	n.s.
ANP32B			0.194023	0.757081	0.93397	n.s.	n.s.
NAPA			0.0202954	0.756787	0.93397	n.s.	n.s.
EIF2S1			0.070879	0.756527	0.93397	n.s.	n.s.
POLR2E			-0.0383532	0.755823	0.93397	n.s.	n.s.
COQ6			0.00817741	0.755579	0.93397	n.s.	n.s.
IARS1			0.070544	0.755086	0.93397	n.s.	n.s.
NDUFA7			-0.0700935	0.754744	0.93397	n.s.	n.s.
NDUFA8			0.0507453	0.754374	0.93397	n.s.	n.s.
NCAM1			0.0648715	0.754203	0.93397	n.s.	n.s.
LOC100622246			-0.0880974	0.752387	0.933084	n.s.	n.s.
NMT1			-0.0812061	0.752128	0.933084	n.s.	n.s.
LMOD2			-0.00785184	0.752122	0.933084	n.s.	n.s.
ACOT9			-0.0497288	0.750487	0.932369	n.s.	n.s.
JUP			-0.0214209	0.75008	0.932369	n.s.	n.s.
DDOST			0.0866332	0.748473	0.930963	n.s.	n.s.
CYGB			0.153123	0.746252	0.928748	n.s.	n.s.
RPS11			0.119803	0.746036	0.928748	n.s.	n.s.
GCDH			0.0331713	0.745115	0.928426	n.s.	n.s.
GYS1			-0.031496	0.744816	0.928426	n.s.	n.s.
PFKP			0.189185	0.744685	0.928426	n.s.	n.s.
RDX			0.12685	0.744685	0.928426	n.s.	n.s.
LMCD1			-0.0426291	0.744045	0.928426	n.s.	n.s.
TXNRD2			0.171944	0.743836	0.928426	n.s.	n.s.
TBC1D4			-0.0598477	0.742783	0.928426	n.s.	n.s.
STX4			-0.0214154	0.742577	0.928426	n.s.	n.s.
SRP72			0.258258	0.740691	0.92729	n.s.	n.s.
SLIRP			0.116685	0.739243	0.926027	n.s.	n.s.
SERPINF2			0.0928429	0.738068	0.925104	n.s.	n.s.
TARS1			-0.120794	0.737186	0.924546	n.s.	n.s.
RAB3GAP1			0.161874	0.736414	0.924128	n.s.	n.s.
FBLN5			-0.109406	0.735891	0.92402	n.s.	n.s.
PFDN1			-0.0934137	0.735733	0.92402	n.s.	n.s.
NUDT8			-0.0865872	0.735365	0.92402	n.s.	n.s.
GMPPB			0.0924708	0.734994	0.92402	n.s.	n.s.
NUDT2			0.0703452	0.734196	0.92402	n.s.	n.s.
COPS3			0.17852	0.734115	0.92402	n.s.	n.s.
SORBS3			0.118582	0.733588	0.92402	n.s.	n.s.
KPNB1			0.051742	0.733241	0.92402	n.s.	n.s.
VPS28			0.124482	0.732521	0.92402	n.s.	n.s.
CCT6A			0.0929032	0.731372	0.923286	n.s.	n.s.
LPL			-0.116063	0.731067	0.923286	n.s.	n.s.
ASRGL1			0.149508	0.728014	0.920148	n.s.	n.s.
CDC42			-0.0620454	0.726218	0.918427	n.s.	n.s.
RENBP			-0.0954548	0.725554	0.918136	n.s.	n.s.
CYCS			0.00430563	0.723687	0.916323	n.s.	n.s.
PPP1R12B			-0.0265811	0.722844	0.915805	n.s.	n.s.
C15H2orf88			-0.101345	0.722499	0.915805	n.s.	n.s.
FILIP1			0.217475	0.721488	0.915185	n.s.	n.s.
SUCLG1			-0.133088	0.721414	0.915185	n.s.	n.s.
TMEM126A			-0.122869	0.720281	0.914753	n.s.	n.s.
LARS1			0.121051	0.720184	0.914753	n.s.	n.s.
AK2			0.0606817	0.716379	0.910893	n.s.	n.s.
PSMC5			0.0839267	0.715698	0.910575	n.s.	n.s.
BCL2L13			-0.0445018	0.714847	0.910041	n.s.	n.s.
NME2			0.0281302	0.714793	0.910041	n.s.	n.s.
MTX1			-0.0500166	0.714163	0.910041	n.s.	n.s.
PSMA4			-0.0555231	0.714132	0.910041	n.s.	n.s.
LOC100513261			0.00551803	0.714	0.910041	n.s.	n.s.
TMCO1			0.0765714	0.713712	0.910041	n.s.	n.s.
SBDS			0.0753515	0.713706	0.910041	n.s.	n.s.
HP1BP3			-0.0484119	0.713598	0.910041	n.s.	n.s.
FABP3			-0.0669046	0.712688	0.910041	n.s.	n.s.
RSU1			-0.0610219	0.711878	0.910041	n.s.	n.s.
DSG2			-0.0154822	0.710796	0.910041	n.s.	n.s.
CCDC22			0.0962091	0.710564	0.910041	n.s.	n.s.
PMPCA			0.0743373	0.710014	0.910041	n.s.	n.s.
SNRPD3			-0.1076	0.709595	0.910041	n.s.	n.s.
GLB1			0.228714	0.709487	0.910041	n.s.	n.s.
COASY			0.00852317	0.708502	0.910041	n.s.	n.s.
SNX9			0.0904948	0.708329	0.910041	n.s.	n.s.
ETFB			-0.00911493	0.708026	0.910041	n.s.	n.s.
PLA2G7			-0.0728166	0.707452	0.910041	n.s.	n.s.
NDUFS7			0.0985464	0.706208	0.909458	n.s.	n.s.
COL4A1			0.0886818	0.705983	0.909458	n.s.	n.s.
SEPTIN9			-0.0162771	0.70535	0.909458	n.s.	n.s.
RPS26			0.0794322	0.704966	0.909458	n.s.	n.s.
EMC2			0.0590917	0.703871	0.908665	n.s.	n.s.
TMOD3			0.0820744	0.70379	0.908665	n.s.	n.s.
FBXO40			0.0483695	0.703103	0.908665	n.s.	n.s.
PLAT			-0.0910875	0.702777	0.908665	n.s.	n.s.
PGK1			-0.0509031	0.702589	0.908665	n.s.	n.s.
CA14			0.0929552	0.702154	0.908665	n.s.	n.s.
MECP2			0.171641	0.70195	0.908665	n.s.	n.s.
MYPN			-0.00755967	0.70123	0.908665	n.s.	n.s.
TRIM63			0.0788623	0.700082	0.908215	n.s.	n.s.
C7			0.231325	0.698461	0.906669	n.s.	n.s.
DNAJA3			-0.0122305	0.697287	0.905701	n.s.	n.s.
PEA15			0.142563	0.69452	0.902662	n.s.	n.s.
CDV3			-0.11996	0.693545	0.90195	n.s.	n.s.
ENDOG			0.112402	0.693137	0.90195	n.s.	n.s.
PPP2R5A			0.0760881	0.693066	0.90195	n.s.	n.s.
LARS2			-0.0748762	0.692932	0.90195	n.s.	n.s.
APOBEC2			0.0394845	0.692578	0.90195	n.s.	n.s.
KNG1			0.0762894	0.692245	0.90195	n.s.	n.s.
LOC110255331			0.060384	0.691763	0.90195	n.s.	n.s.
HSDL2			-0.0267346	0.691349	0.90195	n.s.	n.s.
LPP			0.0624555	0.68907	0.900567	n.s.	n.s.
MTFP1			-0.0857951	0.688514	0.900398	n.s.	n.s.
BPHL			-0.30039	0.688098	0.900398	n.s.	n.s.
PTDSS1			0.197043	0.687767	0.900398	n.s.	n.s.
SNTA1			0.0319596	0.687657	0.900398	n.s.	n.s.
ANK3			0.0457832	0.68598	0.89931	n.s.	n.s.
SEC11A			-0.153924	0.68588	0.89931	n.s.	n.s.
ITGA1			-0.135008	0.685453	0.89931	n.s.	n.s.
AKAP1			0.121533	0.685421	0.89931	n.s.	n.s.
LYPLA1			0.0428779	0.684625	0.89931	n.s.	n.s.
MOGS			-0.257244	0.684606	0.89931	n.s.	n.s.
NMNAT3			-0.111933	0.683603	0.89931	n.s.	n.s.
DNAJB4			0.0788919	0.683009	0.89931	n.s.	n.s.
CAT			-0.0508424	0.682823	0.89931	n.s.	n.s.
RAB2A			-0.0749261	0.681113	0.897947	n.s.	n.s.
GSTZ1			-0.0138694	0.680779	0.897947	n.s.	n.s.
TALDO1			-0.0320016	0.680373	0.897947	n.s.	n.s.
RRAD			-0.0786713	0.679903	0.897947	n.s.	n.s.
TPM4			-0.048114	0.679007	0.897411	n.s.	n.s.
APOA2			-0.0574053	0.678949	0.897411	n.s.	n.s.
PDLIM7			0.224885	0.678586	0.897411	n.s.	n.s.
PDE3A			0.0606503	0.677664	0.897321	n.s.	n.s.
FARS2			-0.0163714	0.67688	0.896844	n.s.	n.s.
SYNRG			0.158641	0.676547	0.896844	n.s.	n.s.
FKBP3			0.0724905	0.676129	0.896844	n.s.	n.s.
SLK			-0.135177	0.675244	0.896364	n.s.	n.s.
HIF1AN			-0.201126	0.673828	0.895048	n.s.	n.s.
PSMD3			0.103416	0.673431	0.895048	n.s.	n.s.
CORO6			0.0504328	0.673358	0.895048	n.s.	n.s.
USP47			-0.00588443	0.672857	0.895048	n.s.	n.s.
ERGIC1			-0.0413395	0.672601	0.895048	n.s.	n.s.
STIP1			-0.0520157	0.67188	0.895048	n.s.	n.s.
PALMD			-0.0351463	0.671568	0.895048	n.s.	n.s.
DDX6			0.0925481	0.671504	0.895048	n.s.	n.s.
ATP6V1B2			-0.136642	0.670718	0.895048	n.s.	n.s.
HSD17B8			-0.124025	0.670301	0.895048	n.s.	n.s.
HNRNPA1			0.1642	0.669766	0.895048	n.s.	n.s.
PSMB2			0.0234106	0.666555	0.891554	n.s.	n.s.
NAMPT			0.119302	0.666325	0.891554	n.s.	n.s.
CTPS2			0.108906	0.666017	0.891554	n.s.	n.s.
LAMTOR1			-0.181367	0.665427	0.891554	n.s.	n.s.
ITGAV			0.267537	0.665257	0.891554	n.s.	n.s.
SEC23A			0.140255	0.665247	0.891554	n.s.	n.s.
SGTA			-0.0395678	0.665061	0.891554	n.s.	n.s.
OXCT1			0.0775314	0.664541	0.891554	n.s.	n.s.
NFU1			-0.0929325	0.662225	0.890273	n.s.	n.s.
MRPL11			0.203327	0.662182	0.890273	n.s.	n.s.
DAD1			-0.15398	0.66203	0.890273	n.s.	n.s.
PDCD10			0.153909	0.661401	0.890273	n.s.	n.s.
OLA1			0.105975	0.660986	0.890273	n.s.	n.s.
GYG1			-0.00486847	0.660417	0.890273	n.s.	n.s.
UCHL3			0.103758	0.659785	0.890273	n.s.	n.s.
PTGES3L			0.15124	0.657712	0.888163	n.s.	n.s.
KCTD12			0.187659	0.657497	0.888163	n.s.	n.s.
CAPNS1			0.0727365	0.657301	0.888163	n.s.	n.s.
DMAC2L			0.0973497	0.657156	0.888163	n.s.	n.s.
RPL27			0.251654	0.656849	0.888163	n.s.	n.s.
GFM1			0.0880171	0.65547	0.887975	n.s.	n.s.
TTLL12			0.102011	0.654554	0.887303	n.s.	n.s.
BPGM			-0.227755	0.65385	0.886917	n.s.	n.s.
MRPS30			0.220446	0.653296	0.886736	n.s.	n.s.
DYNC1I2			0.118617	0.652598	0.886358	n.s.	n.s.
STT3B			0.324158	0.65244	0.886358	n.s.	n.s.
HDGFL3			0.149493	0.651878	0.886358	n.s.	n.s.
CTNNB1			-0.0884417	0.65145	0.886358	n.s.	n.s.
RPL36			0.0853156	0.649952	0.885041	n.s.	n.s.
FERMT2			-0.0378787	0.648505	0.883641	n.s.	n.s.
GNAO1			-0.20679	0.648173	0.883641	n.s.	n.s.
PCMT1			-0.0508286	0.648136	0.883641	n.s.	n.s.
RPS8			0.0876525	0.647321	0.883641	n.s.	n.s.
SPTAN1			-0.0231055	0.64692	0.883641	n.s.	n.s.
ALAD			-0.0439712	0.646843	0.883641	n.s.	n.s.
PDK3			-0.0568796	0.646739	0.883641	n.s.	n.s.
GLIPR2			0.108315	0.646625	0.883641	n.s.	n.s.
S100A10			-0.102912	0.646122	0.883641	n.s.	n.s.
MAT2B			-0.0412907	0.645378	0.883641	n.s.	n.s.
PCBP1			-0.0290094	0.64523	0.883641	n.s.	n.s.
CALU			0.0689746	0.644547	0.883641	n.s.	n.s.
TESC			0.182764	0.644518	0.883641	n.s.	n.s.
MPP6			0.236001	0.643904	0.883641	n.s.	n.s.
TXNRD1			-0.0789997	0.642037	0.8828	n.s.	n.s.
STARD7			-0.157087	0.641798	0.8828	n.s.	n.s.
ZFYVE19			-0.140155	0.641573	0.8828	n.s.	n.s.
SLC9A3R2			-0.0925851	0.641502	0.8828	n.s.	n.s.
DENR			0.129527	0.641353	0.8828	n.s.	n.s.
GFER			-0.0980365	0.640423	0.8828	n.s.	n.s.
NT5C3A			0.161388	0.637265	0.879675	n.s.	n.s.
ACTR3			-0.10295	0.637063	0.879675	n.s.	n.s.
KYAT1			-0.0238244	0.636744	0.879675	n.s.	n.s.
DUSP3			0.0204844	0.636254	0.879675	n.s.	n.s.
SUGT1			0.0665516	0.636112	0.879675	n.s.	n.s.
SF1			-0.124312	0.635952	0.879675	n.s.	n.s.
PURB			0.106668	0.634465	0.879259	n.s.	n.s.
TMX3			-0.0883317	0.634286	0.879259	n.s.	n.s.
PSMA5			0.0916223	0.63287	0.8782	n.s.	n.s.
USP9X			0.369112	0.63209	0.877695	n.s.	n.s.
RPS25			-0.0818048	0.632017	0.877695	n.s.	n.s.
TIMM50			-0.0362338	0.631925	0.877695	n.s.	n.s.
ALKBH3			0.106026	0.63182	0.877695	n.s.	n.s.
CD81			-0.162235	0.63158	0.877695	n.s.	n.s.
COX6B			0.0643001	0.631481	0.877695	n.s.	n.s.
PFN2			0.130268	0.630993	0.877695	n.s.	n.s.
SERPIND1			0.043309	0.630894	0.877695	n.s.	n.s.
LOC100524873			-0.0627279	0.630856	0.877695	n.s.	n.s.
ABHD11			0.0430838	0.628561	0.877695	n.s.	n.s.
CFL2			0.0347674	0.628286	0.877695	n.s.	n.s.
MRI1			-0.0637464	0.62797	0.877695	n.s.	n.s.
SLC25A24			0.252337	0.627481	0.877695	n.s.	n.s.
EIF3G			0.0903025	0.627099	0.877695	n.s.	n.s.
RAD23B			-0.044416	0.626711	0.877695	n.s.	n.s.
PCBD1			-0.0861339	0.625709	0.877488	n.s.	n.s.
WDR1			-0.00695464	0.625081	0.87719	n.s.	n.s.
PPP1R2			-0.234821	0.624405	0.876823	n.s.	n.s.
CRAT			0.0290626	0.62375	0.876487	n.s.	n.s.
DSC2			0.0912235	0.623366	0.876487	n.s.	n.s.
NDUFA6			0.0416345	0.62152	0.874517	n.s.	n.s.
RPL30			0.146491	0.620912	0.874243	n.s.	n.s.
KLKB1			0.217404	0.620006	0.873551	n.s.	n.s.
CLTC			0.0290411	0.619938	0.873551	n.s.	n.s.
RPL9			0.14986	0.619418	0.873551	n.s.	n.s.
SNRNP200			0.259833	0.617568	0.87186	n.s.	n.s.
EPN2			0.137915	0.617188	0.87186	n.s.	n.s.
BANF1			-0.0513953	0.615258	0.869763	n.s.	n.s.
SDHA			-0.0515208	0.615238	0.869763	n.s.	n.s.
ACACB			0.282046	0.615189	0.869763	n.s.	n.s.
CLIC4			-0.013863	0.614655	0.869763	n.s.	n.s.
NASP			0.241364	0.614318	0.869763	n.s.	n.s.
PDPR			-0.0405842	0.614317	0.869763	n.s.	n.s.
PDE4D			0.305909	0.613624	0.869763	n.s.	n.s.
NAGK			0.09979	0.613137	0.869763	n.s.	n.s.
LNPEP			0.16644	0.613028	0.869763	n.s.	n.s.
C8B			-0.125269	0.611906	0.869763	n.s.	n.s.
EEF2			-0.0139257	0.611353	0.869763	n.s.	n.s.
LOC100512341			0.162364	0.610383	0.86927	n.s.	n.s.
MAP3K20			0.0585193	0.610234	0.86927	n.s.	n.s.
TCP1			-0.0246211	0.609832	0.86927	n.s.	n.s.
ELOB			0.037336	0.609079	0.869172	n.s.	n.s.
C14H1orf198			-0.117556	0.608591	0.869064	n.s.	n.s.
PTPA			0.0839626	0.608174	0.869055	n.s.	n.s.
TMEM33			0.243974	0.607963	0.869055	n.s.	n.s.
KPNA3			0.143882	0.607955	0.869055	n.s.	n.s.
NDUFA11			-0.0921646	0.607651	0.869055	n.s.	n.s.
TFRC			-0.106577	0.607096	0.869055	n.s.	n.s.
BABAM2			0.152978	0.607081	0.869055	n.s.	n.s.
AMT			0.149807	0.607021	0.869055	n.s.	n.s.
GPX1			-0.0407523	0.606746	0.869055	n.s.	n.s.
ABCE1			0.248507	0.606696	0.869055	n.s.	n.s.
LOC100523624			0.144121	0.605724	0.869055	n.s.	n.s.
PCNP			0.271503	0.605494	0.869055	n.s.	n.s.
RPL5			0.114724	0.605127	0.869055	n.s.	n.s.
PEX19			0.186302	0.604677	0.869055	n.s.	n.s.
FN3K			-0.152162	0.604563	0.869055	n.s.	n.s.
L2HGDH			-0.0963673	0.604183	0.869055	n.s.	n.s.
ADSL			0.197436	0.602242	0.869055	n.s.	n.s.
ACOX2			-0.122889	0.601734	0.869055	n.s.	n.s.
TKT			-0.073758	0.601147	0.869009	n.s.	n.s.
ALDH1A2			0.255046	0.600909	0.869009	n.s.	n.s.
NDUFB10			0.03692	0.599931	0.868441	n.s.	n.s.
DPYSL3			-0.0267975	0.599669	0.868441	n.s.	n.s.
ATAD1			-0.0501348	0.597759	0.866484	n.s.	n.s.
MMAB			0.125112	0.597691	0.866484	n.s.	n.s.
PDCD5			0.178467	0.597439	0.866484	n.s.	n.s.
JPH2			-0.182505	0.597338	0.866484	n.s.	n.s.
GSTK1			-0.0947763	0.59731	0.866484	n.s.	n.s.
SRSF3			0.117348	0.597137	0.866484	n.s.	n.s.
TUBA4A			-0.13958	0.596713	0.866484	n.s.	n.s.
ATP6V0D1			0.185995	0.596063	0.866484	n.s.	n.s.
PCDH7			0.192475	0.594206	0.866089	n.s.	n.s.
MFN2			-0.102766	0.594123	0.866089	n.s.	n.s.
DDX5			0.37294	0.591857	0.863858	n.s.	n.s.
CLASP1			-0.129062	0.591851	0.863858	n.s.	n.s.
API5			-0.112807	0.591694	0.863858	n.s.	n.s.
H2AFY			0.124129	0.591251	0.863858	n.s.	n.s.
RMDN1			-0.00483144	0.590879	0.863858	n.s.	n.s.
PUS1			0.350094	0.589527	0.86344	n.s.	n.s.
HRC			-0.0865505	0.589451	0.86344	n.s.	n.s.
FLAD1			-0.0890587	0.589382	0.86344	n.s.	n.s.
MAPK1			-0.113385	0.588981	0.86344	n.s.	n.s.
DTYMK			0.156461	0.587219	0.862452	n.s.	n.s.
HARS1			0.235569	0.586591	0.86213	n.s.	n.s.
PHKB			0.134366	0.586532	0.86213	n.s.	n.s.
ACO1			-0.0485044	0.586513	0.86213	n.s.	n.s.
RNF7			-0.0530861	0.585837	0.86213	n.s.	n.s.
EWSR1			0.10933	0.585413	0.86213	n.s.	n.s.
SMYD1			0.0396053	0.584795	0.86213	n.s.	n.s.
SEC62			-0.227366	0.584564	0.86213	n.s.	n.s.
PXDN			0.174739	0.584318	0.86213	n.s.	n.s.
UMPS			0.268049	0.58365	0.86213	n.s.	n.s.
MRPL2			0.271688	0.583572	0.86213	n.s.	n.s.
MTDH			-0.109085	0.583551	0.86213	n.s.	n.s.
DTNA			-0.0627428	0.582735	0.86213	n.s.	n.s.
COL1A2			-0.370375	0.581166	0.86135	n.s.	n.s.
UPF1			0.178762	0.57942	0.859365	n.s.	n.s.
HNRNPDL			-0.0686977	0.578567	0.858703	n.s.	n.s.
UFC1			-0.170554	0.577984	0.858441	n.s.	n.s.
UBE2I			0.255091	0.577625	0.858441	n.s.	n.s.
GNAI1			0.117735	0.577549	0.858441	n.s.	n.s.
ANKRD1			0.21772	0.576011	0.857318	n.s.	n.s.
PLIN3			-0.174045	0.575033	0.856466	n.s.	n.s.
PPCS			0.207558	0.574597	0.856421	n.s.	n.s.
FIS1			-0.0438156	0.572558	0.853984	n.s.	n.s.
RPN1			0.0868914	0.572516	0.853984	n.s.	n.s.
OAT			0.0666452	0.571244	0.85323	n.s.	n.s.
PDCD6			0.192292	0.570326	0.852462	n.s.	n.s.
MTARC1			-0.14426	0.569892	0.852417	n.s.	n.s.
MYLK			-0.223643	0.569882	0.852417	n.s.	n.s.
RPL8			0.0268682	0.568931	0.852186	n.s.	n.s.
PPP3CC			0.14111	0.568305	0.851852	n.s.	n.s.
NUDT16			0.203026	0.567901	0.851852	n.s.	n.s.
LCLAT1			0.0860421	0.567549	0.851852	n.s.	n.s.
RNH1			0.0389093	0.567425	0.851852	n.s.	n.s.
PFKFB2			0.155045	0.567226	0.851852	n.s.	n.s.
DPYSL2			-0.0451342	0.566951	0.851852	n.s.	n.s.
ALPK3			0.147227	0.566491	0.851852	n.s.	n.s.
TXNDC17			-0.0864207	0.565387	0.85171	n.s.	n.s.
ACAD10			-0.0231614	0.56521	0.85171	n.s.	n.s.
CAVIN2			-0.0701325	0.564515	0.851612	n.s.	n.s.
LMAN2			-0.0692025	0.564306	0.851612	n.s.	n.s.
POR			-0.210606	0.563901	0.851612	n.s.	n.s.
CEP290			0.305673	0.563716	0.851612	n.s.	n.s.
SNX18			0.236296	0.563235	0.851612	n.s.	n.s.
PLBD1			-0.202953	0.563051	0.851612	n.s.	n.s.
GRB2			0.0851357	0.563036	0.851612	n.s.	n.s.
GRSF1			-0.0308796	0.562704	0.851612	n.s.	n.s.
CHMP5			0.299672	0.561515	0.851612	n.s.	n.s.
CIAO2B			0.343401	0.561038	0.851612	n.s.	n.s.
AGT			0.0986084	0.56073	0.851612	n.s.	n.s.
OXSM			-0.171412	0.560691	0.851612	n.s.	n.s.
NADK2			-0.116618	0.560426	0.851612	n.s.	n.s.
GSTO1			0.085976	0.559848	0.851612	n.s.	n.s.
ANK1			0.201427	0.559145	0.851612	n.s.	n.s.
DES			-0.0467611	0.559108	0.851612	n.s.	n.s.
SUPV3L1			-0.150719	0.558982	0.851612	n.s.	n.s.
FAF1			-0.319358	0.558488	0.851612	n.s.	n.s.
PEPD			0.0886915	0.558338	0.851612	n.s.	n.s.
LAMA4			0.0420703	0.558336	0.851612	n.s.	n.s.
PDP1			-0.0632644	0.558286	0.851612	n.s.	n.s.
DLST			-0.107747	0.556841	0.851612	n.s.	n.s.
NDUFB7			-0.0885506	0.55579	0.851612	n.s.	n.s.
SEC13			0.307992	0.55567	0.851612	n.s.	n.s.
SCP2			0.104164	0.554934	0.851612	n.s.	n.s.
C7H6orf125			-0.211948	0.554057	0.851032	n.s.	n.s.
HINT2			0.0471554	0.553754	0.851032	n.s.	n.s.
NDUFS4			-0.0521767	0.553189	0.850936	n.s.	n.s.
LASP1			-0.235375	0.552959	0.850936	n.s.	n.s.
RNF123			-0.10536	0.5528	0.850936	n.s.	n.s.
PREB			-0.232968	0.550766	0.849064	n.s.	n.s.
MPC1			-0.417682	0.550437	0.849064	n.s.	n.s.
SYNC			0.254839	0.550293	0.849064	n.s.	n.s.
EEF1B2			0.134212	0.549217	0.848534	n.s.	n.s.
SPTBN1			-0.00579507	0.54849	0.848031	n.s.	n.s.
ACP1			0.0922268	0.54829	0.848031	n.s.	n.s.
CLIC5			-0.0864079	0.547259	0.847369	n.s.	n.s.
SNTB2			0.0700728	0.546206	0.846358	n.s.	n.s.
LOC100515118			0.231138	0.545664	0.846139	n.s.	n.s.
NDUFS3			0.0262781	0.545486	0.846139	n.s.	n.s.
SRPRB			-0.10552	0.545165	0.846139	n.s.	n.s.
TLN1			-0.030723	0.544843	0.846139	n.s.	n.s.
ATG3			-0.163509	0.543937	0.845947	n.s.	n.s.
HSD17B14			0.225204	0.543912	0.845947	n.s.	n.s.
QKI			0.103403	0.542198	0.844485	n.s.	n.s.
GNB2			0.110781	0.541289	0.843692	n.s.	n.s.
GAA			-0.125895	0.541038	0.843692	n.s.	n.s.
EIF5A			0.0836982	0.54054	0.843692	n.s.	n.s.
CYRIB			-0.092519	0.540404	0.843692	n.s.	n.s.
APOF			-0.216525	0.540398	0.843692	n.s.	n.s.
ACTR1A			-0.0908827	0.539132	0.843442	n.s.	n.s.
VLDLR			-0.0695119	0.538791	0.843442	n.s.	n.s.
COPS5			0.171776	0.537282	0.841794	n.s.	n.s.
FBLN1			0.179853	0.536672	0.841464	n.s.	n.s.
CAAP1			-0.0602999	0.536594	0.841464	n.s.	n.s.
PSMD6			0.223433	0.535944	0.841464	n.s.	n.s.
MPP1			0.163857	0.535931	0.841464	n.s.	n.s.
F13A1			0.229957	0.535893	0.841464	n.s.	n.s.
SLC12A7			-0.101125	0.534203	0.840714	n.s.	n.s.
BLVRB			-0.147226	0.533564	0.840334	n.s.	n.s.
TPI1			0.0470617	0.531649	0.837942	n.s.	n.s.
CDC37			0.0986587	0.531135	0.837758	n.s.	n.s.
AIMP2			0.271425	0.530233	0.83696	n.s.	n.s.
WNK1			0.250582	0.528731	0.835214	n.s.	n.s.
EIF2A			0.166452	0.528605	0.835214	n.s.	n.s.
PACSIN3			-0.0854266	0.528239	0.835214	n.s.	n.s.
FASN			-0.323739	0.528221	0.835214	n.s.	n.s.
PPP1R14C			0.288158	0.527834	0.835214	n.s.	n.s.
SRR			0.413152	0.527752	0.835214	n.s.	n.s.
EFEMP1			0.136358	0.525308	0.833546	n.s.	n.s.
HYOU1			0.161656	0.524195	0.832406	n.s.	n.s.
MLF1			0.310707	0.524151	0.832406	n.s.	n.s.
TEX264			-0.309272	0.524148	0.832406	n.s.	n.s.
DLAT			-0.0574491	0.524131	0.832406	n.s.	n.s.
PSMF1			-0.108038	0.524099	0.832406	n.s.	n.s.
SWAP70			0.242161	0.523891	0.832406	n.s.	n.s.
PUF60			0.145783	0.523735	0.832406	n.s.	n.s.
HPRT1			0.141078	0.523138	0.832406	n.s.	n.s.
CUL3			-0.206439	0.521327	0.832406	n.s.	n.s.
OGDH			-0.0388371	0.520943	0.832406	n.s.	n.s.
HAPLN3			0.163672	0.519981	0.83197	n.s.	n.s.
COPA			-0.0979981	0.519864	0.83197	n.s.	n.s.
RALY			0.255157	0.519541	0.83197	n.s.	n.s.
MARS2			0.208196	0.51927	0.83197	n.s.	n.s.
PTGES2			-0.154751	0.518869	0.83197	n.s.	n.s.
FAH			0.10821	0.517679	0.831436	n.s.	n.s.
PROC			0.190738	0.516453	0.830098	n.s.	n.s.
CLPB			-0.165574	0.515724	0.829557	n.s.	n.s.
PSMA7			-0.129159	0.515637	0.829557	n.s.	n.s.
BCLAF1			0.217659	0.515496	0.829557	n.s.	n.s.
LONP1			0.0453015	0.515157	0.829557	n.s.	n.s.
IMPA1			-0.107342	0.515124	0.829557	n.s.	n.s.
SORD			0.555188	0.512565	0.827629	n.s.	n.s.
STRN			0.130722	0.512471	0.827629	n.s.	n.s.
GDI2			0.0817083	0.511595	0.827327	n.s.	n.s.
GNAS			-0.0635104	0.510972	0.826952	n.s.	n.s.
GAPDHS			0.070776	0.509192	0.824704	n.s.	n.s.
VCAN			-0.20708	0.508864	0.824704	n.s.	n.s.
MRPL28			-0.321412	0.507922	0.82391	n.s.	n.s.
DNM2			0.209875	0.507824	0.82391	n.s.	n.s.
ECHDC2			-0.12427	0.507564	0.82391	n.s.	n.s.
ATP6V1A			-0.0465871	0.507532	0.82391	n.s.	n.s.
FGF1			-0.112415	0.506797	0.82391	n.s.	n.s.
PRDX4			0.185066	0.506491	0.82391	n.s.	n.s.
PPP2R1A			-0.0265015	0.505611	0.82391	n.s.	n.s.
TRNT1			0.241437	0.505595	0.82391	n.s.	n.s.
DBI			-0.0523488	0.505252	0.82391	n.s.	n.s.
RALA			0.311011	0.504595	0.82391	n.s.	n.s.
PIK3R1			-0.17491	0.503693	0.823375	n.s.	n.s.
ATP5F1C			0.00508584	0.503461	0.823375	n.s.	n.s.
ACY1			0.0789103	0.503097	0.823375	n.s.	n.s.
MYBBP1A			0.142184	0.502842	0.823375	n.s.	n.s.
RPLP0			0.127042	0.502703	0.823375	n.s.	n.s.
ABRAXAS2			0.153574	0.50228	0.823375	n.s.	n.s.
HSPA12B			0.192095	0.500662	0.822239	n.s.	n.s.
CHCHD5			0.248552	0.499564	0.821073	n.s.	n.s.
NT5C2			0.447814	0.49948	0.821073	n.s.	n.s.
SNX12			-0.261207	0.498141	0.820012	n.s.	n.s.
TIMM8A			-0.134715	0.497929	0.820012	n.s.	n.s.
CCT2			-0.0446419	0.497444	0.820012	n.s.	n.s.
LOC100157017			0.409148	0.497293	0.820012	n.s.	n.s.
FARSB			-0.1709	0.497265	0.820012	n.s.	n.s.
CAPZA1			0.14324	0.49719	0.820012	n.s.	n.s.
SKP1			0.172108	0.496931	0.820012	n.s.	n.s.
PRPF8			0.30546	0.49595	0.820012	n.s.	n.s.
ARHGDIA			0.126476	0.495695	0.820012	n.s.	n.s.
PRDX1			-0.0571491	0.494887	0.820012	n.s.	n.s.
ERP29			0.0860423	0.494615	0.820012	n.s.	n.s.
POLDIP2			-0.0385672	0.494494	0.820012	n.s.	n.s.
EPRS1			0.104303	0.494166	0.820012	n.s.	n.s.
PSMC1			-0.10008	0.493844	0.820012	n.s.	n.s.
MYL7			0.0742702	0.491703	0.818343	n.s.	n.s.
LOC110256000			0.360456	0.490842	0.817554	n.s.	n.s.
MRPL9			0.304966	0.490056	0.816888	n.s.	n.s.
HPX			-0.157207	0.489969	0.816888	n.s.	n.s.
SRRT			0.217249	0.489543	0.816888	n.s.	n.s.
MVD			0.345225	0.489491	0.816888	n.s.	n.s.
TMED9			-0.0926241	0.489291	0.816888	n.s.	n.s.
PSMB1			-0.0829138	0.489123	0.816888	n.s.	n.s.
SMPX			0.134096	0.488629	0.816888	n.s.	n.s.
SARNP			0.319424	0.488134	0.816888	n.s.	n.s.
SNX5			0.272281	0.487995	0.816888	n.s.	n.s.
HNRNPAB			0.0988701	0.487891	0.816888	n.s.	n.s.
NAPRT			0.208664	0.486947	0.816888	n.s.	n.s.
NDUFAF5			0.182122	0.486944	0.816888	n.s.	n.s.
TXNIP			-0.0700909	0.48683	0.816888	n.s.	n.s.
MRPS23			0.274758	0.486245	0.816888	n.s.	n.s.
PPIF			0.219472	0.485533	0.816888	n.s.	n.s.
XPO5			0.149829	0.485196	0.816888	n.s.	n.s.
GPHN			0.216272	0.485119	0.816888	n.s.	n.s.
CBFB			0.199449	0.48493	0.816888	n.s.	n.s.
PPM1K			0.1007	0.484684	0.816888	n.s.	n.s.
HOMER1			0.134714	0.484151	0.816888	n.s.	n.s.
TLN2			-0.0313777	0.483822	0.816888	n.s.	n.s.
DHDH			-0.115183	0.483503	0.816888	n.s.	n.s.
SH3BGR			0.152344	0.483175	0.816888	n.s.	n.s.
HIBCH			0.0360912	0.48296	0.816888	n.s.	n.s.
EIF4G2			0.211957	0.482396	0.816888	n.s.	n.s.
ALDH7A1			-0.0758122	0.481032	0.816888	n.s.	n.s.
FTH1			-0.348349	0.480439	0.816888	n.s.	n.s.
LOC110255782			-0.112895	0.480423	0.816888	n.s.	n.s.
SSB			0.196667	0.47934	0.816888	n.s.	n.s.
CAST			0.0572719	0.479317	0.816888	n.s.	n.s.
FLOT2			-0.104814	0.479024	0.816888	n.s.	n.s.
ATP2B4			-0.157834	0.478883	0.816888	n.s.	n.s.
APPL1			0.119542	0.47835	0.816888	n.s.	n.s.
ELOC			-0.139474	0.47805	0.816888	n.s.	n.s.
YWHAE			-0.103825	0.477779	0.816888	n.s.	n.s.
CAMK2G			0.277043	0.477053	0.816888	n.s.	n.s.
NDUFV1			0.0203661	0.476923	0.816888	n.s.	n.s.
TIPRL			-0.104456	0.476438	0.816888	n.s.	n.s.
TBCD			0.207151	0.475211	0.816636	n.s.	n.s.
NT5C1A			-0.107158	0.475145	0.816636	n.s.	n.s.
SLC25A6			-0.133174	0.474529	0.816636	n.s.	n.s.
ARPC2			0.205532	0.474266	0.816636	n.s.	n.s.
DYNLL2			-0.168002	0.473024	0.815532	n.s.	n.s.
EIF3F			0.31489	0.472882	0.815532	n.s.	n.s.
PRELP			-0.150994	0.472051	0.815185	n.s.	n.s.
STOML2			0.154289	0.471179	0.814346	n.s.	n.s.
RPL12			0.0953662	0.470702	0.814187	n.s.	n.s.
IDE			0.178189	0.470643	0.814187	n.s.	n.s.
PLEKHA7			0.117739	0.470122	0.814187	n.s.	n.s.
BVES			-0.146878	0.469682	0.814187	n.s.	n.s.
MRPS26			0.210421	0.468952	0.813826	n.s.	n.s.
BCAP31			-0.397776	0.468279	0.813327	n.s.	n.s.
SIK2			-0.253414	0.466507	0.810916	n.s.	n.s.
SNRNP70			0.20219	0.466258	0.810916	n.s.	n.s.
NDUFB5			-0.112162	0.465647	0.810755	n.s.	n.s.
DCAKD			-0.196831	0.465059	0.810399	n.s.	n.s.
ILF3			0.123943	0.464507	0.810106	n.s.	n.s.
CHCHD4			0.224324	0.464061	0.809997	n.s.	n.s.
XPO7			0.248445	0.46336	0.809442	n.s.	n.s.
RIDA			0.147616	0.463235	0.809442	n.s.	n.s.
WDR82			0.109273	0.463223	0.809442	n.s.	n.s.
TSG101			0.44235	0.46308	0.809442	n.s.	n.s.
COTL1			0.222136	0.462415	0.809442	n.s.	n.s.
CTNNA1			-0.0902826	0.460805	0.808322	n.s.	n.s.
MESD			-0.105464	0.45997	0.807528	n.s.	n.s.
ZYX			0.1019	0.459761	0.807528	n.s.	n.s.
CCT7			0.101756	0.459048	0.807251	n.s.	n.s.
RPL10A			-0.0909373	0.458974	0.807251	n.s.	n.s.
NDUFS5			-0.0310063	0.458951	0.807251	n.s.	n.s.
FAM120A			0.244181	0.458857	0.807251	n.s.	n.s.
TOMM20			-0.230524	0.458618	0.807251	n.s.	n.s.
MGLL			0.161044	0.4586	0.807251	n.s.	n.s.
RNF114			0.18023	0.458372	0.807251	n.s.	n.s.
MDH1			-0.0494059	0.458329	0.807251	n.s.	n.s.
ALDH1A1			0.423516	0.458308	0.807251	n.s.	n.s.
KLHL41			-0.0690272	0.457867	0.807251	n.s.	n.s.
HNMT			0.172763	0.457387	0.807251	n.s.	n.s.
NIPSNAP2			-0.110179	0.457379	0.807251	n.s.	n.s.
PSMD13			0.134146	0.457322	0.807251	n.s.	n.s.
NDUFAF3			-0.159318	0.45674	0.807251	n.s.	n.s.
CDH2			-0.0638176	0.455353	0.807251	n.s.	n.s.
VPS25			0.331803	0.454988	0.807251	n.s.	n.s.
BAG2			0.179799	0.454633	0.807251	n.s.	n.s.
HNRNPA2B1			-0.117894	0.454039	0.807251	n.s.	n.s.
SAR1A			0.183133	0.453316	0.807251	n.s.	n.s.
AP2A2			0.437789	0.452765	0.807251	n.s.	n.s.
APIP			-0.243675	0.452386	0.807251	n.s.	n.s.
MAP2K2			0.505461	0.451821	0.807251	n.s.	n.s.
DNAJB2			-0.308416	0.451029	0.807251	n.s.	n.s.
ANK2			0.262678	0.45072	0.807251	n.s.	n.s.
SEC31A			0.245486	0.450644	0.807251	n.s.	n.s.
F2			0.120413	0.449968	0.807251	n.s.	n.s.
NSFL1C			-0.0710187	0.449708	0.807251	n.s.	n.s.
ETFRF1			0.195225	0.446073	0.802475	n.s.	n.s.
ECPAS			0.237385	0.445093	0.801395	n.s.	n.s.
PKM			-0.040434	0.444979	0.801395	n.s.	n.s.
TMEM11			-0.201697	0.44428	0.801297	n.s.	n.s.
HNRNPD			0.202702	0.444021	0.801297	n.s.	n.s.
LOC100512926			-0.204423	0.443762	0.801297	n.s.	n.s.
RAB5C			-0.366683	0.443275	0.801297	n.s.	n.s.
CUL5			0.11263	0.44268	0.801148	n.s.	n.s.
CKMT2			-0.0752464	0.44149	0.799679	n.s.	n.s.
PPP1R7			0.101574	0.440061	0.797776	n.s.	n.s.
PPP1CB			0.128505	0.439634	0.797686	n.s.	n.s.
UQCRQ			-0.223302	0.438544	0.796394	n.s.	n.s.
EEF1D			-0.178946	0.437219	0.794669	n.s.	n.s.
SRI			-0.154054	0.437049	0.794669	n.s.	n.s.
DLG1			-0.139939	0.437045	0.794669	n.s.	n.s.
DNAJA4			0.0955336	0.437037	0.794669	n.s.	n.s.
BUB3			0.246673	0.436568	0.794669	n.s.	n.s.
RPIA			0.22558	0.436125	0.794669	n.s.	n.s.
BOLA2B			0.249162	0.435417	0.794669	n.s.	n.s.
CUL1			0.299029	0.435309	0.794669	n.s.	n.s.
CNDP2			-0.093597	0.435097	0.794669	n.s.	n.s.
RHOT1			-0.112275	0.434857	0.794669	n.s.	n.s.
CKAP4			0.116491	0.434701	0.794669	n.s.	n.s.
GLOD4			0.064934	0.434324	0.794669	n.s.	n.s.
MGST1			-0.099026	0.433757	0.794669	n.s.	n.s.
SERPINH1			0.102395	0.433285	0.794669	n.s.	n.s.
VWA1			-0.106138	0.433241	0.794669	n.s.	n.s.
CDC123			0.377194	0.433006	0.794669	n.s.	n.s.
RPS23			0.278628	0.431903	0.794669	n.s.	n.s.
RTCB			-0.0945726	0.430984	0.794669	n.s.	n.s.
RAB7A			-0.0968925	0.43095	0.794669	n.s.	n.s.
GJA1			-0.121651	0.430826	0.794669	n.s.	n.s.
VCP			0.0340006	0.430462	0.794669	n.s.	n.s.
TXN			-0.126631	0.430376	0.794669	n.s.	n.s.
POPDC2			-0.115635	0.429802	0.794669	n.s.	n.s.
NDUFB9			-0.130668	0.424295	0.786752	n.s.	n.s.
TIMM8B			-0.223432	0.424196	0.786752	n.s.	n.s.
PAFAH1B1			0.147734	0.424023	0.786752	n.s.	n.s.
DARS1			0.135542	0.423867	0.786752	n.s.	n.s.
MMUT			-0.136986	0.423071	0.786752	n.s.	n.s.
UBQLN2			-0.208729	0.422637	0.786752	n.s.	n.s.
MARCKS			0.155095	0.42238	0.786752	n.s.	n.s.
BAG6			0.248346	0.422269	0.786752	n.s.	n.s.
MPP7			0.282131	0.42176	0.786752	n.s.	n.s.
TMED7			0.269597	0.421741	0.786752	n.s.	n.s.
MYH4			0.318	0.421722	0.786752	n.s.	n.s.
ASS1			0.380762	0.420856	0.786752	n.s.	n.s.
RPL27A			0.145255	0.41955	0.786237	n.s.	n.s.
TMEM109			-0.409128	0.419266	0.786237	n.s.	n.s.
MYZAP			-0.117019	0.418664	0.785972	n.s.	n.s.
DBNL			0.251083	0.418339	0.785972	n.s.	n.s.
MIA3			0.320138	0.418276	0.785972	n.s.	n.s.
PZP			-0.0844119	0.418209	0.785972	n.s.	n.s.
TOMM22			-0.167966	0.417893	0.785972	n.s.	n.s.
PSMD5			0.159986	0.4169	0.785972	n.s.	n.s.
EMILIN2			0.335405	0.416643	0.785972	n.s.	n.s.
TECR			-0.232142	0.416054	0.785962	n.s.	n.s.
PTGES3			-0.0771811	0.416015	0.785962	n.s.	n.s.
PARVB			-0.103086	0.415458	0.785962	n.s.	n.s.
ZADH2			0.0735521	0.414828	0.785755	n.s.	n.s.
CACNA2D1			0.125894	0.414752	0.785755	n.s.	n.s.
PRDX3			-0.0899144	0.414568	0.785755	n.s.	n.s.
AARS2			0.203388	0.41443	0.785755	n.s.	n.s.
MAPRE3			-0.123938	0.414011	0.785755	n.s.	n.s.
CUL4A			0.392168	0.413544	0.785755	n.s.	n.s.
LSM8			0.2183	0.412483	0.78554	n.s.	n.s.
EIF3L			0.252208	0.412141	0.78554	n.s.	n.s.
LUM			-0.188838	0.412125	0.78554	n.s.	n.s.
CYB5B			0.329152	0.411136	0.785099	n.s.	n.s.
NIT1			0.212729	0.410627	0.784836	n.s.	n.s.
PCP4			0.218388	0.408539	0.781554	n.s.	n.s.
OSBP			0.195288	0.407803	0.780852	n.s.	n.s.
ADH5			0.0716371	0.406599	0.779253	n.s.	n.s.
FKBP4			-0.156317	0.406146	0.779093	n.s.	n.s.
CTTN			0.186661	0.405825	0.779093	n.s.	n.s.
SNX1			0.479191	0.404662	0.777657	n.s.	n.s.
BASP1			0.335199	0.404357	0.777657	n.s.	n.s.
SNX3			0.185593	0.404348	0.777657	n.s.	n.s.
ENSA			0.327536	0.404321	0.777657	n.s.	n.s.
GNPDA1			-0.162765	0.404229	0.777657	n.s.	n.s.
UBE2R2			-0.427688	0.404066	0.777657	n.s.	n.s.
WARS1			0.267536	0.40358	0.777657	n.s.	n.s.
HDLBP			0.236013	0.403405	0.777657	n.s.	n.s.
TMOD1			0.0424403	0.403161	0.777657	n.s.	n.s.
NUDCD1			-0.400992	0.402858	0.777657	n.s.	n.s.
PRAF2			-0.475778	0.402543	0.777657	n.s.	n.s.
CAMKK2			0.388869	0.399418	0.775341	n.s.	n.s.
MIEN1			-0.167197	0.399299	0.775341	n.s.	n.s.
PSMA1			0.116215	0.398644	0.775263	n.s.	n.s.
USP24			0.385226	0.398368	0.775263	n.s.	n.s.
PPOX			0.260847	0.39825	0.775263	n.s.	n.s.
UTRN			0.257311	0.39771	0.775263	n.s.	n.s.
ERMP1			0.196129	0.397265	0.775263	n.s.	n.s.
CCT5			-0.0785434	0.397123	0.775263	n.s.	n.s.
ABHD10			0.127389	0.397063	0.775263	n.s.	n.s.
IQGAP1			-0.0999998	0.396888	0.775263	n.s.	n.s.
SF3B3			0.177447	0.395376	0.774614	n.s.	n.s.
AHSA1			0.167461	0.394793	0.774189	n.s.	n.s.
DECR1			-0.0506907	0.394732	0.774189	n.s.	n.s.
BOLA1			0.268098	0.3934	0.772894	n.s.	n.s.
CNN1			-0.384936	0.392993	0.772813	n.s.	n.s.
SLC16A1			-0.109651	0.39297	0.772813	n.s.	n.s.
GOT1			-0.0359495	0.392755	0.772813	n.s.	n.s.
SYNPO			0.0840142	0.392269	0.772813	n.s.	n.s.
PI4KA			0.384479	0.391754	0.772813	n.s.	n.s.
TPPP			-0.225108	0.390902	0.772296	n.s.	n.s.
RPL17			0.239254	0.390657	0.772296	n.s.	n.s.
TNNT2			-0.0522751	0.390251	0.772296	n.s.	n.s.
NDRG4			0.179481	0.390097	0.772296	n.s.	n.s.
SNU13			0.189557	0.389937	0.772296	n.s.	n.s.
RPS4X			-0.170396	0.389818	0.772296	n.s.	n.s.
RPS5			0.205086	0.389776	0.772296	n.s.	n.s.
AASDHPPT			0.467519	0.389482	0.772296	n.s.	n.s.
PTGR2			0.119338	0.389445	0.772296	n.s.	n.s.
IVD			0.0454212	0.389298	0.772296	n.s.	n.s.
ANXA11			0.095904	0.389259	0.772296	n.s.	n.s.
SPCS3			0.240042	0.388788	0.772296	n.s.	n.s.
RTN4IP1			0.171874	0.388718	0.772296	n.s.	n.s.
YBX1			0.222324	0.388698	0.772296	n.s.	n.s.
DSTN			0.199393	0.38852	0.772296	n.s.	n.s.
EIF6			0.240541	0.388452	0.772296	n.s.	n.s.
NDUFA2			-0.108014	0.388435	0.772296	n.s.	n.s.
RAB5A			-0.186262	0.388097	0.772296	n.s.	n.s.
CSRP3			-0.136673	0.388025	0.772296	n.s.	n.s.
ACAA1			0.25455	0.3871	0.772296	n.s.	n.s.
ATPAF2			-0.274077	0.386689	0.772296	n.s.	n.s.
LOC100510904			0.319724	0.386462	0.772296	n.s.	n.s.
CTNNA3			0.0283585	0.384671	0.772296	n.s.	n.s.
CD14			0.306797	0.38394	0.772296	n.s.	n.s.
ABCB8			-0.177847	0.383734	0.772296	n.s.	n.s.
RDH14			-0.188375	0.383704	0.772296	n.s.	n.s.
NUDCD2			0.448764	0.383554	0.772296	n.s.	n.s.
RPL3L			0.236268	0.383112	0.772296	n.s.	n.s.
TPT1			-0.378911	0.382233	0.772296	n.s.	n.s.
MCCC1			-0.0754522	0.382147	0.772296	n.s.	n.s.
PDCD6IP			0.101599	0.381933	0.772296	n.s.	n.s.
PAFAH1B3			0.211879	0.381773	0.772296	n.s.	n.s.
UROD			0.335387	0.381546	0.772296	n.s.	n.s.
LMNB1			0.107335	0.380105	0.772296	n.s.	n.s.
HSP90AA1			-0.096534	0.37871	0.772296	n.s.	n.s.
HNRNPF			0.223434	0.378088	0.772266	n.s.	n.s.
PAK2			-0.292978	0.377329	0.771461	n.s.	n.s.
DHRS7			-0.12866	0.376442	0.770394	n.s.	n.s.
MIF			-0.0855492	0.375106	0.768403	n.s.	n.s.
PBLD			0.126973	0.374916	0.768403	n.s.	n.s.
KYAT3			-0.109253	0.373504	0.766608	n.s.	n.s.
PSMC6			0.137967	0.373441	0.766608	n.s.	n.s.
NAE1			0.16403	0.37234	0.765708	n.s.	n.s.
PROB1			-0.190255	0.372243	0.765708	n.s.	n.s.
GANAB			-0.142271	0.371656	0.765708	n.s.	n.s.
PDCL3			0.342541	0.371561	0.765708	n.s.	n.s.
GLG1			0.553245	0.371299	0.765708	n.s.	n.s.
MMS19			0.302791	0.371204	0.765708	n.s.	n.s.
DAP3			0.161659	0.370787	0.765708	n.s.	n.s.
DUT			0.330446	0.370645	0.765708	n.s.	n.s.
AHCY			-0.091668	0.370585	0.765708	n.s.	n.s.
SNAP23			-0.192541	0.369548	0.765708	n.s.	n.s.
ARHGAP1			-0.142956	0.369422	0.765708	n.s.	n.s.
SIRT3			0.268968	0.369265	0.765708	n.s.	n.s.
MRPS36			-0.136628	0.368458	0.765708	n.s.	n.s.
ITPA			0.337312	0.368275	0.765708	n.s.	n.s.
AKR1B1			0.0992495	0.367691	0.765708	n.s.	n.s.
TMEM43			-0.179867	0.367099	0.765708	n.s.	n.s.
CLPTM1			-0.424272	0.366186	0.76497	n.s.	n.s.
PAPLN			0.421436	0.365965	0.76497	n.s.	n.s.
SEPTIN8			0.249454	0.365645	0.76497	n.s.	n.s.
NUP155			-0.467143	0.36488	0.76451	n.s.	n.s.
RTCA			0.283599	0.364791	0.76451	n.s.	n.s.
CLUH			-0.116053	0.364779	0.76451	n.s.	n.s.
NARS1			0.17699	0.363135	0.763125	n.s.	n.s.
SRSF2			-0.261487	0.362438	0.76242	n.s.	n.s.
LRRFIP2			0.213703	0.362147	0.76242	n.s.	n.s.
MLYCD			-0.162527	0.361822	0.76242	n.s.	n.s.
ELAVL1			0.168454	0.361736	0.76242	n.s.	n.s.
FARSA			0.249181	0.36163	0.76242	n.s.	n.s.
GCLM			-0.306843	0.361265	0.76242	n.s.	n.s.
RCN3			0.324415	0.361174	0.76242	n.s.	n.s.
EDF1			-0.286147	0.361076	0.76242	n.s.	n.s.
APOO			-0.111834	0.360211	0.76242	n.s.	n.s.
RPS3			-0.0867049	0.359408	0.76242	n.s.	n.s.
PICALM			0.286403	0.359369	0.76242	n.s.	n.s.
CAB39			0.264195	0.359171	0.76242	n.s.	n.s.
SLC25A22			-0.275023	0.359116	0.76242	n.s.	n.s.
ND1			-0.17532	0.358466	0.76242	n.s.	n.s.
RCN2			0.21187	0.357892	0.76242	n.s.	n.s.
UBE2K			0.260562	0.356937	0.762235	n.s.	n.s.
LYRM1			-0.250601	0.356907	0.762235	n.s.	n.s.
CFH			-0.0987377	0.356863	0.762235	n.s.	n.s.
CPNE1			0.308439	0.356758	0.762235	n.s.	n.s.
TPM3			0.055336	0.356546	0.762235	n.s.	n.s.
HDGF			0.216829	0.356503	0.762235	n.s.	n.s.
ACTN4			-0.0945967	0.3551	0.762235	n.s.	n.s.
RPL32			0.43605	0.354266	0.761924	n.s.	n.s.
F12			0.288582	0.354057	0.761924	n.s.	n.s.
TFAM			-0.158248	0.353731	0.761924	n.s.	n.s.
PMM2			-0.296341	0.351987	0.759343	n.s.	n.s.
OBSCN			-0.0433226	0.35111	0.758225	n.s.	n.s.
PPA2			0.140156	0.350868	0.758225	n.s.	n.s.
RPL4			0.191848	0.350678	0.758225	n.s.	n.s.
ADCY6			-0.270348	0.350627	0.758225	n.s.	n.s.
MAP1S			0.352316	0.350167	0.758225	n.s.	n.s.
LOC100522678			-0.145199	0.348766	0.757033	n.s.	n.s.
LSM2			0.453966	0.348063	0.756285	n.s.	n.s.
EIF3I			0.225393	0.347997	0.756285	n.s.	n.s.
ACE			0.333186	0.347948	0.756285	n.s.	n.s.
RILP			0.337132	0.347917	0.756285	n.s.	n.s.
TNPO1			-0.399371	0.347607	0.756285	n.s.	n.s.
CAPN1			0.0999638	0.346957	0.756285	n.s.	n.s.
XPNPEP1			0.212142	0.345396	0.755152	n.s.	n.s.
SLC25A10			-0.29143	0.345156	0.755152	n.s.	n.s.
HNRNPC			0.163699	0.344555	0.754876	n.s.	n.s.
EIF4E			0.273221	0.344521	0.754876	n.s.	n.s.
DDAH1			0.302541	0.344139	0.754876	n.s.	n.s.
NDUFAB1			-0.115936	0.34159	0.750716	n.s.	n.s.
MAPRE1			0.297824	0.341537	0.750716	n.s.	n.s.
PDIA4			-0.0623917	0.341031	0.750716	n.s.	n.s.
CLTB			-0.179095	0.340337	0.750305	n.s.	n.s.
DCXR			0.139545	0.340235	0.750305	n.s.	n.s.
RPS19			-0.124855	0.340042	0.750305	n.s.	n.s.
CYP27A1			0.180717	0.339625	0.750305	n.s.	n.s.
PFN1			0.0872737	0.339515	0.750305	n.s.	n.s.
TXNL1			0.225494	0.339497	0.750305	n.s.	n.s.
PHKA1			0.450163	0.339095	0.750305	n.s.	n.s.
LGMN			0.315704	0.337977	0.750305	n.s.	n.s.
XPO1			0.130082	0.336565	0.748236	n.s.	n.s.
MAP2K3			0.309951	0.335668	0.747029	n.s.	n.s.
CALD1			-0.1722	0.335614	0.747029	n.s.	n.s.
PDXK			0.238726	0.335587	0.747029	n.s.	n.s.
MANF			-0.128905	0.334964	0.747029	n.s.	n.s.
KIF5B			-0.151249	0.334948	0.747029	n.s.	n.s.
PSMD12			0.23366	0.334715	0.747029	n.s.	n.s.
PSMA3			0.176722	0.334368	0.747029	n.s.	n.s.
GNB1			-0.229925	0.334284	0.747029	n.s.	n.s.
MACROD1			0.0999025	0.333973	0.747029	n.s.	n.s.
CLASP2			-0.328408	0.333538	0.747029	n.s.	n.s.
DBN1			0.519405	0.333444	0.747029	n.s.	n.s.
BGN			0.264623	0.332415	0.747029	n.s.	n.s.
RNPEP			0.354737	0.331403	0.746983	n.s.	n.s.
LOC110260088			0.212921	0.330987	0.746842	n.s.	n.s.
ALCAM			0.191148	0.33091	0.746842	n.s.	n.s.
KLHL31			0.245311	0.32991	0.746006	n.s.	n.s.
NUMA1			0.252994	0.329728	0.746006	n.s.	n.s.
ACSF2			0.0766074	0.329118	0.745812	n.s.	n.s.
MYH11			-0.254961	0.328881	0.745812	n.s.	n.s.
SYAP1			0.395401	0.328308	0.745577	n.s.	n.s.
PSMD8			-0.187442	0.328305	0.745577	n.s.	n.s.
SERPING1			-0.236133	0.326974	0.744148	n.s.	n.s.
DHRS11			-0.115058	0.326505	0.743881	n.s.	n.s.
SMYD5			-0.230476	0.326354	0.743881	n.s.	n.s.
DCPS			0.160895	0.326331	0.743881	n.s.	n.s.
CMBL			0.276512	0.325574	0.743881	n.s.	n.s.
BLMH			0.214414	0.325508	0.743881	n.s.	n.s.
STXBP3			0.350926	0.32519	0.743881	n.s.	n.s.
SMS			0.271709	0.324997	0.743881	n.s.	n.s.
CACYBP			0.219968	0.324912	0.743881	n.s.	n.s.
SERPINF1			0.178707	0.324326	0.743881	n.s.	n.s.
SIRT2			0.217611	0.323529	0.743881	n.s.	n.s.
OPLAH			0.224615	0.322036	0.741702	n.s.	n.s.
COPS2			0.17818	0.321769	0.741702	n.s.	n.s.
ETF1			0.220872	0.319845	0.738265	n.s.	n.s.
NDUFB4			0.0918634	0.319163	0.737498	n.s.	n.s.
DNAJC19			-0.300523	0.319023	0.737498	n.s.	n.s.
GPX4			0.166616	0.318626	0.737498	n.s.	n.s.
UBE3A			0.263682	0.317669	0.736462	n.s.	n.s.
SERPINB2			0.14412	0.316321	0.734142	n.s.	n.s.
MCCC2			0.0868957	0.316023	0.734142	n.s.	n.s.
PSMB6			-0.296154	0.315476	0.733795	n.s.	n.s.
MSRB3			-0.428269	0.314832	0.733103	n.s.	n.s.
FOLH1B			-0.361228	0.314214	0.732472	n.s.	n.s.
CKAP5			0.401498	0.313926	0.732472	n.s.	n.s.
MRPL17			0.404491	0.313919	0.732472	n.s.	n.s.
COPE			0.279595	0.313488	0.732472	n.s.	n.s.
TOR1AIP1			-0.193769	0.313477	0.732472	n.s.	n.s.
NRP1			0.374511	0.313373	0.732472	n.s.	n.s.
KARS1			-0.129813	0.312315	0.732472	n.s.	n.s.
ARPC4			-0.18504	0.312059	0.732472	n.s.	n.s.
HNRNPH3			0.215557	0.311566	0.732472	n.s.	n.s.
FDPS			0.291791	0.31119	0.732472	n.s.	n.s.
CISD2			-0.215207	0.311044	0.732472	n.s.	n.s.
PSMD11			0.168941	0.310199	0.732	n.s.	n.s.
PHB			-0.0669042	0.30971	0.731664	n.s.	n.s.
FXR2			0.326181	0.307148	0.726423	n.s.	n.s.
YWHAH			0.118452	0.305729	0.723878	n.s.	n.s.
ERLIN2			-0.0955366	0.305641	0.723878	n.s.	n.s.
PRKAA2			0.232052	0.304191	0.721856	n.s.	n.s.
TOMM70			-0.130871	0.303914	0.721856	n.s.	n.s.
PGAM2			-0.136838	0.302752	0.720058	n.s.	n.s.
MSN			-0.138515	0.30057	0.715675	n.s.	n.s.
ECH1			-0.0886405	0.30044	0.715675	n.s.	n.s.
MRPS31			0.492212	0.299993	0.715675	n.s.	n.s.
GLRX3			0.152853	0.299536	0.715633	n.s.	n.s.
TIMM13			-0.178488	0.298297	0.71348	n.s.	n.s.
EIF3E			0.286982	0.298252	0.71348	n.s.	n.s.
PRMT1			0.234306	0.298146	0.71348	n.s.	n.s.
D2HGDH			-0.129064	0.296186	0.710847	n.s.	n.s.
EIF4G1			0.201527	0.295416	0.709806	n.s.	n.s.
RPS10			0.211342	0.294415	0.708205	n.s.	n.s.
FECH			-0.122183	0.294133	0.708205	n.s.	n.s.
ITGB1BP2			0.36331	0.293722	0.708151	n.s.	n.s.
GFUS			0.313746	0.293335	0.708028	n.s.	n.s.
XDH			0.562298	0.292975	0.707966	n.s.	n.s.
TARDBP			0.248441	0.292258	0.707044	n.s.	n.s.
CLPP			-0.238223	0.29212	0.707044	n.s.	n.s.
CRYAB			-0.152846	0.292012	0.707044	n.s.	n.s.
HSCB			0.207112	0.291798	0.707044	n.s.	n.s.
CMPK2			-0.338922	0.291487	0.707044	n.s.	n.s.
FPGT			0.375903	0.291097	0.707044	n.s.	n.s.
JPT2			0.267623	0.290691	0.707044	n.s.	n.s.
AKR7A2			-0.173693	0.290244	0.707044	n.s.	n.s.
ATP5MD			-0.160171	0.290179	0.707044	n.s.	n.s.
ERP44			0.149084	0.290071	0.707044	n.s.	n.s.
NDUFAF8			0.507705	0.289755	0.707044	n.s.	n.s.
USP10			0.430463	0.288506	0.706874	n.s.	n.s.
TBCC			0.474761	0.287881	0.70616	n.s.	n.s.
TM9SF3			0.272447	0.287304	0.705565	n.s.	n.s.
NDUFS8			-0.115897	0.285457	0.701845	n.s.	n.s.
EIF4A3			0.489442	0.285213	0.701845	n.s.	n.s.
HNRNPK			0.107691	0.284865	0.701845	n.s.	n.s.
TUBB			0.190874	0.284175	0.701142	n.s.	n.s.
GART			-0.555879	0.283792	0.701017	n.s.	n.s.
LDHD			0.749732	0.282543	0.698748	n.s.	n.s.
UFD1			-0.0950213	0.282503	0.698748	n.s.	n.s.
COX5B			-0.145809	0.282444	0.698748	n.s.	n.s.
RPS2			0.164724	0.282045	0.698748	n.s.	n.s.
TUBA8			-0.116327	0.281516	0.698748	n.s.	n.s.
PALM2AKAP2			0.184994	0.280108	0.696805	n.s.	n.s.
ME2			-0.230245	0.27992	0.696805	n.s.	n.s.
IAH1			0.146793	0.279102	0.695942	n.s.	n.s.
PTRH2			-0.433723	0.278682	0.695717	n.s.	n.s.
LSM6			0.301826	0.276631	0.691414	n.s.	n.s.
MYH13			-0.134079	0.274841	0.687753	n.s.	n.s.
EEF1A1			0.165501	0.274739	0.687753	n.s.	n.s.
PYGL			0.161559	0.274415	0.687753	n.s.	n.s.
RCC2			0.606541	0.273584	0.68705	n.s.	n.s.
NUBP1			0.368493	0.273124	0.686712	n.s.	n.s.
SH3GLB1			0.269246	0.273029	0.686712	n.s.	n.s.
TBCB			-0.266645	0.272929	0.686712	n.s.	n.s.
EMILIN1			-0.262903	0.272892	0.686712	n.s.	n.s.
DPP7			0.414223	0.271518	0.685941	n.s.	n.s.
HBB			-0.353096	0.271373	0.685941	n.s.	n.s.
PSMD9			0.322073	0.270739	0.685611	n.s.	n.s.
CPNE3			0.0880636	0.270462	0.685611	n.s.	n.s.
HAGH			-0.162326	0.269853	0.68501	n.s.	n.s.
ISOC2			0.129198	0.269093	0.683904	n.s.	n.s.
PSMB3			0.153951	0.268248	0.682577	n.s.	n.s.
EML1			0.315585	0.26781	0.682285	n.s.	n.s.
ANXA2			-0.0735417	0.267802	0.682285	n.s.	n.s.
THNSL1			0.348053	0.267641	0.682285	n.s.	n.s.
PCOLCE			0.314773	0.267377	0.682285	n.s.	n.s.
HNRNPA3			0.17463	0.26638	0.681932	n.s.	n.s.
TRAP1			-0.11969	0.266231	0.681932	n.s.	n.s.
TTR			0.205541	0.266031	0.681932	n.s.	n.s.
CAP1			0.221178	0.265394	0.681887	n.s.	n.s.
CYC1			-0.135558	0.265324	0.681887	n.s.	n.s.
RPS17			0.359358	0.264822	0.681887	n.s.	n.s.
DYNC1LI2			0.245249	0.264746	0.681887	n.s.	n.s.
LRRC39			-0.119272	0.264551	0.681887	n.s.	n.s.
CTNND1			0.229161	0.264486	0.681887	n.s.	n.s.
SEPTIN2			0.119521	0.264016	0.681887	n.s.	n.s.
SDHAF2			0.406065	0.26304	0.681646	n.s.	n.s.
PGRMC1			-0.149149	0.262804	0.681646	n.s.	n.s.
BAG3			0.130695	0.262316	0.68144	n.s.	n.s.
CTSZ			0.247833	0.262107	0.68144	n.s.	n.s.
FDXR			-0.170097	0.261979	0.68144	n.s.	n.s.
MOBKL3			0.301637	0.261589	0.68144	n.s.	n.s.
RPS3A			-0.150718	0.26143	0.68144	n.s.	n.s.
LACTB			0.369951	0.260909	0.68144	n.s.	n.s.
SARS2			-0.229869	0.260504	0.68144	n.s.	n.s.
PFKL			0.23753	0.258813	0.678181	n.s.	n.s.
C4H8orf82			0.391744	0.257011	0.674295	n.s.	n.s.
CRBN			0.317125	0.256674	0.674249	n.s.	n.s.
MATR3			0.146839	0.25606	0.673473	n.s.	n.s.
PROS1			0.43492	0.254847	0.671117	n.s.	n.s.
G6PD			0.299345	0.254682	0.671117	n.s.	n.s.
RBM20			0.441791	0.25443	0.671117	n.s.	n.s.
PRKG1			0.484392	0.254276	0.671117	n.s.	n.s.
AGRN			0.21077	0.252823	0.669125	n.s.	n.s.
MYOM2			-0.0294974	0.252454	0.668988	n.s.	n.s.
ECI2			-0.144507	0.252231	0.668988	n.s.	n.s.
CHMP2A			-0.465606	0.250519	0.665531	n.s.	n.s.
GCAT			0.63611	0.250011	0.665016	n.s.	n.s.
HEBP1			0.331932	0.249023	0.663225	n.s.	n.s.
NRAP			-0.111858	0.24895	0.663225	n.s.	n.s.
MFAP5			-0.576269	0.247867	0.661813	n.s.	n.s.
RPS12			0.188328	0.247604	0.661813	n.s.	n.s.
PFDN6			0.37705	0.246943	0.66102	n.s.	n.s.
ATP5MG			-0.0123358	0.245924	0.659127	n.s.	n.s.
ADSS1			0.176096	0.245378	0.658499	n.s.	n.s.
EEF1G			0.118576	0.244981	0.65827	n.s.	n.s.
ERAP1			-0.413828	0.244718	0.65827	n.s.	n.s.
ADI1			0.189747	0.244682	0.65827	n.s.	n.s.
RPS16			-0.17529	0.244486	0.65827	n.s.	n.s.
AAK1			0.245674	0.243373	0.657294	n.s.	n.s.
CORO1C			0.397537	0.241384	0.652757	n.s.	n.s.
KHSRP			0.229436	0.241096	0.652757	n.s.	n.s.
AMBP			0.248445	0.240264	0.651396	n.s.	n.s.
SCCPDH			-0.14821	0.239477	0.650097	n.s.	n.s.
RANBP1			-0.200029	0.238621	0.648606	n.s.	n.s.
DNPEP			-0.180157	0.238232	0.648383	n.s.	n.s.
ZBTB8OS			0.440097	0.238183	0.648383	n.s.	n.s.
TANC1			0.558619	0.237989	0.648383	n.s.	n.s.
COBL			-0.252532	0.237118	0.647858	n.s.	n.s.
TMEM65			-0.282519	0.236822	0.647858	n.s.	n.s.
NDUFAF1			-0.296943	0.236741	0.647858	n.s.	n.s.
RAB18			-0.191137	0.236713	0.647858	n.s.	n.s.
ITIH3			0.473586	0.236008	0.647858	n.s.	n.s.
VPS26A			-0.246468	0.235667	0.647858	n.s.	n.s.
ADHFE1			0.129075	0.23475	0.646404	n.s.	n.s.
IARS2			-0.124578	0.233892	0.644881	n.s.	n.s.
OTUB1			0.252957	0.232025	0.640571	n.s.	n.s.
MYO1C			-0.100444	0.232005	0.640571	n.s.	n.s.
LOC100525876			-0.190621	0.231174	0.639895	n.s.	n.s.
AP2B1			0.196041	0.230617	0.639191	n.s.	n.s.
RRAS			-0.30841	0.23011	0.638624	n.s.	n.s.
PABPC4			-0.156924	0.230039	0.638624	n.s.	n.s.
EFHD2			-0.427194	0.229538	0.638624	n.s.	n.s.
NECTIN2			-0.455517	0.2286	0.636944	n.s.	n.s.
PPP1R12A			0.20568	0.228563	0.636944	n.s.	n.s.
CRELD1			-0.236951	0.228537	0.636944	n.s.	n.s.
LAP3			-0.0982789	0.226502	0.633607	n.s.	n.s.
ND5			-0.244917	0.226444	0.633607	n.s.	n.s.
BSG			-0.0715352	0.226035	0.633607	n.s.	n.s.
MYL3			-0.135824	0.224801	0.631357	n.s.	n.s.
SELENBP1			-0.160322	0.223854	0.629533	n.s.	n.s.
PSMA2			0.216002	0.223294	0.628797	n.s.	n.s.
MEMO1			0.312065	0.223191	0.628797	n.s.	n.s.
NUDT19			0.150717	0.22315	0.628797	n.s.	n.s.
EIF3A			0.296233	0.223089	0.628797	n.s.	n.s.
LRRC47			0.235113	0.223085	0.628797	n.s.	n.s.
DDX1			0.111297	0.223081	0.628797	n.s.	n.s.
RACK1			0.12353	0.222695	0.628797	n.s.	n.s.
THOP1			0.264909	0.222024	0.628797	n.s.	n.s.
PPP5C			0.320211	0.221883	0.628797	n.s.	n.s.
DDRGK1			0.290812	0.221313	0.628797	n.s.	n.s.
FUBP1			0.23759	0.219718	0.627088	n.s.	n.s.
GPC1			-0.216061	0.219268	0.62665	n.s.	n.s.
UCHL5			0.384875	0.217889	0.623553	n.s.	n.s.
MAT2A			0.34752	0.217877	0.623553	n.s.	n.s.
PGRMC2			-0.214685	0.217183	0.62322	n.s.	n.s.
CHKB			0.450444	0.217039	0.62322	n.s.	n.s.
ITGB1			-0.17437	0.216829	0.62322	n.s.	n.s.
PALLD			0.327932	0.216152	0.622801	n.s.	n.s.
FADD			0.698395	0.216052	0.622801	n.s.	n.s.
DNAJC13			0.505077	0.214846	0.620732	n.s.	n.s.
PTPMT1			0.363921	0.21484	0.620732	n.s.	n.s.
SVIL			-0.100542	0.214776	0.620732	n.s.	n.s.
PANK4			0.345173	0.213758	0.620132	n.s.	n.s.
NDUFB2			-0.151179	0.21278	0.618146	n.s.	n.s.
AK1			-0.131354	0.21255	0.618146	n.s.	n.s.
RPL23A			0.240642	0.21252	0.618146	n.s.	n.s.
SERHL2			0.263703	0.212386	0.618146	n.s.	n.s.
YWHAB			0.287517	0.211792	0.618146	n.s.	n.s.
ACLY			-0.323263	0.211781	0.618146	n.s.	n.s.
CTSC			0.248411	0.211589	0.618146	n.s.	n.s.
LOC110260348			0.554841	0.210308	0.616905	n.s.	n.s.
EHD4			-0.111449	0.20871	0.613068	n.s.	n.s.
PDAP1			0.261338	0.208614	0.613068	n.s.	n.s.
MLEC			-0.340012	0.208487	0.613068	n.s.	n.s.
RPL10			0.536987	0.207519	0.612123	n.s.	n.s.
ACAA2			-0.0817488	0.207368	0.612123	n.s.	n.s.
SLC4A1			-0.242169	0.207228	0.612123	n.s.	n.s.
COX7A1			-0.185543	0.204356	0.605328	n.s.	n.s.
LYPLA2			-0.439393	0.203931	0.60492	n.s.	n.s.
ADPRHL1			0.313804	0.203913	0.60492	n.s.	n.s.
GLO1			-0.148187	0.203751	0.60492	n.s.	n.s.
TMX1			-0.310834	0.202195	0.602308	n.s.	n.s.
CAND2			0.176477	0.201628	0.601468	n.s.	n.s.
IBA57			0.203306	0.201406	0.601468	n.s.	n.s.
UQCR10			-0.176819	0.20095	0.601143	n.s.	n.s.
SEPTIN10			0.458192	0.200223	0.599818	n.s.	n.s.
COL15A1			0.186634	0.199578	0.598733	n.s.	n.s.
C2H5orf63			-0.429365	0.199566	0.598733	n.s.	n.s.
VDAC1			-0.0741381	0.196879	0.592319	n.s.	n.s.
SRRM2			0.533909	0.196584	0.592275	n.s.	n.s.
SGCA			-0.163487	0.196444	0.592275	n.s.	n.s.
CKM			-0.0673999	0.196034	0.592275	n.s.	n.s.
YBX3			-0.299543	0.195529	0.591629	n.s.	n.s.
FLNB			0.157724	0.195299	0.591629	n.s.	n.s.
MRPL41			-0.561985	0.194244	0.589431	n.s.	n.s.
MTIF2			0.302958	0.194029	0.589431	n.s.	n.s.
CAPZB			-0.11096	0.193782	0.589431	n.s.	n.s.
DNAJA2			-0.130573	0.193556	0.589431	n.s.	n.s.
NSF			0.251267	0.193476	0.589431	n.s.	n.s.
TBRG4			-0.325029	0.193263	0.589431	n.s.	n.s.
LAMA5			-0.0939982	0.192196	0.588288	n.s.	n.s.
IMPDH2			-0.274804	0.191841	0.588052	n.s.	n.s.
SPATA20			0.534246	0.191749	0.588052	n.s.	n.s.
FETUB			0.435755	0.191682	0.588052	n.s.	n.s.
SHMT1			0.480161	0.191139	0.588052	n.s.	n.s.
PTCD3			0.418745	0.191039	0.588052	n.s.	n.s.
ALDH6A1			0.080065	0.190163	0.587169	n.s.	n.s.
COPS4			0.169617	0.189935	0.587169	n.s.	n.s.
CCAR2			0.388619	0.189769	0.587169	n.s.	n.s.
ESD			0.191539	0.189411	0.587169	n.s.	n.s.
SACM1L			-0.552659	0.188339	0.584957	n.s.	n.s.
DDB1			0.165194	0.188266	0.584957	n.s.	n.s.
RHOB			-0.404236	0.188092	0.584957	n.s.	n.s.
CDK5RAP3			0.564914	0.187724	0.584957	n.s.	n.s.
G3BP1			0.380323	0.187218	0.584919	n.s.	n.s.
FKBP1A			-0.308597	0.186773	0.584392	n.s.	n.s.
UQCC1			0.471254	0.186563	0.584392	n.s.	n.s.
APOOL			-0.22182	0.18606	0.583892	n.s.	n.s.
HSPB6			0.184795	0.185336	0.582486	n.s.	n.s.
RBKS			0.384683	0.184645	0.581177	n.s.	n.s.
CISD1			-0.39013	0.184258	0.580824	n.s.	n.s.
IST1			0.403749	0.184133	0.580824	n.s.	n.s.
KPNA4			0.449325	0.183983	0.580824	n.s.	n.s.
SUOX			-0.137764	0.183267	0.5803	n.s.	n.s.
PDLIM3			0.265075	0.182379	0.578355	n.s.	n.s.
HSD17B10			-0.126341	0.181936	0.577817	n.s.	n.s.
TACO1			0.655676	0.18058	0.574376	n.s.	n.s.
EZR			-0.137408	0.179323	0.571237	n.s.	n.s.
ABHD16A			-0.374083	0.178537	0.569592	n.s.	n.s.
COL3A1			0.480679	0.178252	0.569544	n.s.	n.s.
CLIP1			0.21116	0.177433	0.567784	n.s.	n.s.
ACTR2			-0.266574	0.177432	0.567784	n.s.	n.s.
UAP1L1			0.31854	0.176954	0.567784	n.s.	n.s.
LZIC			0.575392	0.176805	0.567784	n.s.	n.s.
SEPTIN11			0.296135	0.176305	0.567617	n.s.	n.s.
PSMC4			0.491739	0.176009	0.567527	n.s.	n.s.
UBAC1			0.770983	0.175961	0.567527	n.s.	n.s.
AKAP12			0.366555	0.175792	0.567527	n.s.	n.s.
APEX1			0.263199	0.175557	0.567527	n.s.	n.s.
GALM			-0.206797	0.174723	0.566843	n.s.	n.s.
DCTN1			0.185455	0.174301	0.566343	n.s.	n.s.
GBE1			-0.16292	0.17392	0.565976	n.s.	n.s.
ATP5F1D			-0.172227	0.173707	0.565976	n.s.	n.s.
ESYT1			-0.189783	0.173228	0.565469	n.s.	n.s.
NDRG2			-0.233673	0.172822	0.565016	n.s.	n.s.
MAPKAPK3			0.683301	0.172096	0.563515	n.s.	n.s.
CAPRIN1			0.500401	0.171902	0.563515	n.s.	n.s.
DIABLO			-0.192494	0.171427	0.563069	n.s.	n.s.
LMO7			-0.0989917	0.170719	0.561617	n.s.	n.s.
DCTN4			0.649161	0.17003	0.560224	n.s.	n.s.
SRSF10			0.708818	0.169258	0.558551	n.s.	n.s.
RPS18			-0.167986	0.168476	0.55684	n.s.	n.s.
MICOS13			-0.175192	0.16833	0.55684	n.s.	n.s.
CPT2			-0.121852	0.167883	0.556623	n.s.	n.s.
HADH			-0.19054	0.167452	0.556067	n.s.	n.s.
SF3B2			0.397201	0.167251	0.556067	n.s.	n.s.
TIMM21			-0.239162	0.16658	0.554917	n.s.	n.s.
MRPS7			0.57348	0.166298	0.554853	n.s.	n.s.
NDUFC2			-0.252178	0.166206	0.554853	n.s.	n.s.
ASPH			-0.234764	0.165738	0.554738	n.s.	n.s.
JCHAIN			-0.559153	0.165242	0.553955	n.s.	n.s.
NDUFV2			-0.148138	0.165039	0.553955	n.s.	n.s.
NDUFV3			-0.0736198	0.164655	0.553743	n.s.	n.s.
NDUFB3			-0.213463	0.164616	0.553743	n.s.	n.s.
COL4A2			-0.302574	0.164453	0.553743	n.s.	n.s.
ACADSB			-0.0726053	0.163609	0.552869	n.s.	n.s.
RPLP2			0.177721	0.163444	0.552869	n.s.	n.s.
PSMD2			0.161644	0.163336	0.552869	n.s.	n.s.
SLC25A13			-0.136281	0.163232	0.552869	n.s.	n.s.
CYB5A			-0.177259	0.162938	0.552869	n.s.	n.s.
LOC100626015			0.702335	0.162859	0.552869	n.s.	n.s.
PDLIM4			-0.376567	0.162577	0.552869	n.s.	n.s.
RPS24			0.595942	0.162049	0.552869	n.s.	n.s.
TGFBI			-0.24777	0.161897	0.552869	n.s.	n.s.
RTN4			0.186929	0.161242	0.552829	n.s.	n.s.
LYRM9			0.126941	0.160812	0.552253	n.s.	n.s.
RUFY1			0.665391	0.160305	0.551407	n.s.	n.s.
OXSR1			0.273056	0.15968	0.550155	n.s.	n.s.
STBD1			-0.199053	0.158483	0.546921	n.s.	n.s.
RBM39			0.319694	0.158452	0.546921	n.s.	n.s.
DPP3			0.652227	0.157978	0.546921	n.s.	n.s.
PRDX5			0.24226	0.156353	0.542228	n.s.	n.s.
TPR			0.544013	0.156175	0.542228	n.s.	n.s.
NEXN			0.218878	0.155828	0.542188	n.s.	n.s.
DHRS7B			-0.346671	0.155243	0.541047	n.s.	n.s.
PPP1CA			0.332547	0.15498	0.541023	n.s.	n.s.
COX5A			-0.126484	0.154909	0.541023	n.s.	n.s.
FABP5			-0.184903	0.154906	0.541023	n.s.	n.s.
COMMD2			0.543849	0.154774	0.541023	n.s.	n.s.
NID2			-0.0725925	0.154098	0.541023	n.s.	n.s.
AARSD1			0.276531	0.153665	0.540902	n.s.	n.s.
ANXA1			-0.158597	0.152508	0.537725	n.s.	n.s.
PPP6C			0.523125	0.152012	0.53687	n.s.	n.s.
SFPQ			0.22264	0.151393	0.535582	n.s.	n.s.
TMEM263			0.509572	0.150885	0.534681	n.s.	n.s.
RETN			-0.618364	0.150836	0.534681	n.s.	n.s.
PGM3			0.305305	0.150623	0.534681	n.s.	n.s.
SDHD			-0.507929	0.14986	0.533733	n.s.	n.s.
SEPTIN7			0.215439	0.149415	0.533047	n.s.	n.s.
UBE2L3			0.255495	0.14901	0.532504	n.s.	n.s.
ACOT11			0.314323	0.147919	0.529498	n.s.	n.s.
COQ7			-0.323798	0.147794	0.529498	n.s.	n.s.
ANXA5			-0.128895	0.147695	0.529498	n.s.	n.s.
RPL15			0.260897	0.147641	0.529498	n.s.	n.s.
EIF5B			0.448456	0.147141	0.529498	n.s.	n.s.
GPS1			0.353361	0.145661	0.525873	n.s.	n.s.
ADD3			0.350428	0.14521	0.525143	n.s.	n.s.
MAOB			-0.284006	0.144725	0.524285	n.s.	n.s.
NDUFA4			0.0164026	0.144044	0.522716	n.s.	n.s.
ACAD9			0.217612	0.143858	0.522716	n.s.	n.s.
PSME2			0.254907	0.143124	0.521169	n.s.	n.s.
APOH			0.191481	0.143048	0.521169	n.s.	n.s.
GMPPA			0.551102	0.142807	0.521169	n.s.	n.s.
GCN1			0.47097	0.142534	0.521169	n.s.	n.s.
ARPC3			-0.244874	0.142324	0.521169	n.s.	n.s.
EHD1			-0.215614	0.141235	0.518761	n.s.	n.s.
HSPB3			0.225338	0.140493	0.516937	n.s.	n.s.
HSPB1			0.100412	0.140407	0.516937	n.s.	n.s.
PLP2			-0.427218	0.139881	0.516484	n.s.	n.s.
SAE1			-0.364332	0.13983	0.516484	n.s.	n.s.
ALDOC			-0.292701	0.139576	0.516484	n.s.	n.s.
ACSS2			0.154727	0.139206	0.516484	n.s.	n.s.
NUDT3			0.61006	0.139	0.516484	n.s.	n.s.
ETFDH			-0.0937424	0.138836	0.516484	n.s.	n.s.
ERO1A			-0.486621	0.138802	0.516484	n.s.	n.s.
TPRKB			0.617465	0.138667	0.516484	n.s.	n.s.
YAP1			0.7354	0.138243	0.516484	n.s.	n.s.
USP28			0.506907	0.137744	0.516484	n.s.	n.s.
CAV1			-0.301625	0.137687	0.516484	n.s.	n.s.
AIP			0.519094	0.136951	0.515582	n.s.	n.s.
CAV3			-0.286153	0.136829	0.515582	n.s.	n.s.
FGA			-0.303923	0.136403	0.515356	n.s.	n.s.
CAND1			0.239612	0.136155	0.515338	n.s.	n.s.
USP5			0.198524	0.136023	0.515338	n.s.	n.s.
COPG1			0.683385	0.136021	0.515338	n.s.	n.s.
ARCN1			0.239304	0.135916	0.515338	n.s.	n.s.
PDHX			-0.123066	0.135851	0.515338	n.s.	n.s.
NCL			0.185599	0.135744	0.515338	n.s.	n.s.
RBBP7			0.763828	0.134581	0.514917	n.s.	n.s.
NFS1			-0.515978	0.133553	0.511914	n.s.	n.s.
SCFD2			0.669614	0.133286	0.511817	n.s.	n.s.
PRKCSH			0.288184	0.132705	0.510517	n.s.	n.s.
ACSL6			-0.267193	0.132059	0.508956	n.s.	n.s.
MSRB2			-0.414071	0.132015	0.508956	n.s.	n.s.
SERPINB9			-0.312835	0.131877	0.508956	n.s.	n.s.
ESYT2			-0.20129	0.131593	0.508956	n.s.	n.s.
MFGE8			-0.37963	0.131186	0.508956	n.s.	n.s.
ACTA1			-0.659026	0.131021	0.508956	n.s.	n.s.
RRAS2			-0.456103	0.130748	0.508956	n.s.	n.s.
RBPMS			0.429811	0.129701	0.506337	n.s.	n.s.
IDH3G			-0.145702	0.129494	0.506337	n.s.	n.s.
SPEG			0.245127	0.129287	0.506337	n.s.	n.s.
NAP1L4			0.366272	0.128692	0.505202	n.s.	n.s.
TBC1D17			0.738753	0.128496	0.505202	n.s.	n.s.
ARPC5L			0.413702	0.128479	0.505202	n.s.	n.s.
ETFA			0.109034	0.127495	0.503308	n.s.	n.s.
MTX2			0.257372	0.127358	0.503308	n.s.	n.s.
SUN2			-0.224897	0.126844	0.502616	n.s.	n.s.
ANXA6			-0.0931216	0.126673	0.502616	n.s.	n.s.
THBS1			0.686626	0.126232	0.502077	n.s.	n.s.
UGP2			-0.212225	0.126041	0.502077	n.s.	n.s.
PDK1			-0.281974	0.125609	0.501487	n.s.	n.s.
TNNC1			-0.123638	0.125053	0.500212	n.s.	n.s.
RTRAF			0.182974	0.123897	0.496527	n.s.	n.s.
UBA2			0.643037	0.123745	0.496527	n.s.	n.s.
EPPK1			0.780961	0.122989	0.494769	n.s.	n.s.
PPTC7			0.36299	0.122567	0.494012	n.s.	n.s.
PRKACA			0.493212	0.122533	0.494012	n.s.	n.s.
HUWE1			0.238518	0.121465	0.491445	n.s.	n.s.
MYDGF			0.502346	0.120394	0.488045	n.s.	n.s.
PCCA			-0.106827	0.120027	0.487493	n.s.	n.s.
PLCL1			-0.690117	0.120015	0.487493	n.s.	n.s.
FXR1			0.321442	0.119191	0.485968	n.s.	n.s.
CRKL			0.373676	0.118324	0.483366	n.s.	n.s.
TRIM55			0.267811	0.118206	0.483366	n.s.	n.s.
DCTN2			0.188748	0.117669	0.482556	n.s.	n.s.
PPM1F			0.276951	0.117333	0.482117	n.s.	n.s.
PTGIS			-0.611692	0.116336	0.478949	n.s.	n.s.
APRT			0.337689	0.114805	0.473569	n.s.	n.s.
RPL7			0.273331	0.113734	0.47007	n.s.	n.s.
USP14			0.24414	0.113573	0.47007	n.s.	n.s.
TTN			0.0121973	0.113019	0.468953	n.s.	n.s.
ATP8			-0.362103	0.1125	0.467718	n.s.	n.s.
GAS6			0.867259	0.112299	0.467718	n.s.	n.s.
NAXE			0.127208	0.112211	0.467718	n.s.	n.s.
YARS2			-0.656504	0.112076	0.467718	n.s.	n.s.
SYNCRIP			0.481666	0.111617	0.467718	n.s.	n.s.
OLFML2A			-0.657727	0.111293	0.467299	n.s.	n.s.
MAPK14			0.436597	0.110991	0.46696	n.s.	n.s.
LAMTOR5			0.574284	0.110529	0.465944	n.s.	n.s.
LOC100736765			-0.396869	0.109732	0.463508	n.s.	n.s.
PPP1R13L			0.212875	0.109322	0.4627	n.s.	n.s.
RAB5B			-0.602202	0.108735	0.461139	n.s.	n.s.
LOC396685			0.256552	0.10856	0.461139	n.s.	n.s.
TRIM28			0.580837	0.108428	0.461139	n.s.	n.s.
LANCL1			-0.248977	0.108071	0.461104	n.s.	n.s.
KPNA1			0.517565	0.107841	0.461051	n.s.	n.s.
QARS1			0.494191	0.107611	0.461004	n.s.	n.s.
NDUFS6			-0.165235	0.10752	0.461004	n.s.	n.s.
PKP2			-0.136772	0.107047	0.460453	n.s.	n.s.
EPHX1			-0.255072	0.106709	0.459937	n.s.	n.s.
CAVIN3			-0.320055	0.10639	0.459502	n.s.	n.s.
ACTN1			0.195389	0.106101	0.459191	n.s.	n.s.
PON2			-0.787927	0.105594	0.457935	n.s.	n.s.
CLIC1			0.192963	0.104852	0.455654	n.s.	n.s.
RAP1A			-0.492305	0.103854	0.452246	n.s.	n.s.
IDH3A			-0.162726	0.103649	0.452246	n.s.	n.s.
NPLOC4			0.389655	0.1036	0.452246	n.s.	n.s.
PYM1			0.558823	0.102558	0.449384	n.s.	n.s.
POSTN			0.659204	0.102554	0.449384	n.s.	n.s.
PDK2			-0.353602	0.102	0.448798	n.s.	n.s.
AP1B1			0.547473	0.10109	0.445726	n.s.	n.s.
ATP5PD			-0.133288	0.100738	0.4451	n.s.	n.s.
LOC100522130			0.130971	0.100485	0.444917	n.s.	n.s.
CKB			-0.419156	0.100466	0.444917	n.s.	n.s.
UBA3			0.36144	0.100447	0.444917	n.s.	n.s.
TKFC			0.425263	0.100375	0.444917	n.s.	n.s.
RBP4			0.658931	0.100193	0.444917	n.s.	n.s.
PDHB			-0.141364	0.099047	0.443193	n.s.	n.s.
ATP5IF1			-0.510048	0.0983415	0.440971	n.s.	n.s.
DHRS7C			-0.171544	0.0983062	0.440971	n.s.	n.s.
DCN			-0.285422	0.0978875	0.440807	n.s.	n.s.
VDAC3			-0.211669	0.0965277	0.435612	n.s.	n.s.
PXN			0.403904	0.096138	0.434783	n.s.	n.s.
CAP2			0.194756	0.0960927	0.434783	n.s.	n.s.
DMPK			0.480649	0.0960765	0.434783	n.s.	n.s.
CAPZA2			0.156653	0.0959115	0.434783	n.s.	n.s.
PRUNE1			0.605407	0.0958735	0.434783	n.s.	n.s.
PLGRKT			-0.459799	0.0951661	0.434783	n.s.	n.s.
HNRNPUL2			0.471884	0.0950791	0.434783	n.s.	n.s.
VAPB			-0.246359	0.0948925	0.434783	n.s.	n.s.
RPS7			0.230472	0.0939719	0.432394	n.s.	n.s.
LOC106504545			0.337383	0.0937769	0.432394	n.s.	n.s.
HNRNPM			0.196119	0.093306	0.431208	n.s.	n.s.
OPTN			0.335594	0.0930425	0.430934	n.s.	n.s.
APOE			-0.359791	0.0925243	0.429476	n.s.	n.s.
SPR			0.163158	0.0922486	0.429139	n.s.	n.s.
APOC3			-0.418798	0.0919682	0.428779	n.s.	n.s.
H1-5			-0.478804	0.0917373	0.428649	n.s.	n.s.
CLTA			-0.456844	0.0916456	0.428649	n.s.	n.s.
CAPN2			0.156218	0.0913357	0.428649	n.s.	n.s.
NAA15			0.627472	0.0910656	0.428353	n.s.	n.s.
NQO2			-0.269751	0.0909268	0.428353	n.s.	n.s.
ILK			-0.286289	0.0905329	0.427753	n.s.	n.s.
CSNK2B			0.661675	0.0902341	0.427297	n.s.	n.s.
PYGB			-0.0924101	0.0901798	0.427297	n.s.	n.s.
TXLNB			0.295363	0.0901722	0.427297	n.s.	n.s.
CHCHD2			0.236495	0.0899983	0.427297	n.s.	n.s.
SURF1			-0.316754	0.0898296	0.427297	n.s.	n.s.
TOMM5			-0.531479	0.0897098	0.427297	n.s.	n.s.
HSPA8			-0.169665	0.0893654	0.427297	n.s.	n.s.
CTSB			0.336133	0.0888674	0.427297	n.s.	n.s.
EPB41L1			0.546188	0.0879004	0.423848	n.s.	n.s.
BCKDK			0.342628	0.0872638	0.421742	n.s.	n.s.
COQ3			-0.180541	0.0869124	0.421007	n.s.	n.s.
EEF1A2			-0.461836	0.0868708	0.421007	n.s.	n.s.
SRP68			0.65717	0.0861327	0.419153	n.s.	n.s.
ENO3			-0.189881	0.0860569	0.419153	n.s.	n.s.
DCAF8			0.506873	0.0854862	0.417932	n.s.	n.s.
RARS1			0.240449	0.0854817	0.417932	n.s.	n.s.
OCIAD1			-0.332304	0.0848859	0.416928	n.s.	n.s.
ARL2			0.743532	0.0847452	0.416928	n.s.	n.s.
HYI			0.343805	0.0846119	0.416928	n.s.	n.s.
CSRP1			-0.466369	0.084149	0.416212	n.s.	n.s.
PSMC2			0.185031	0.0833682	0.413318	n.s.	n.s.
SCRN3			-0.504503	0.0831321	0.413118	n.s.	n.s.
STX7			-0.413618	0.0831316	0.413118	n.s.	n.s.
CHMP4B			0.329672	0.0830552	0.413118	n.s.	n.s.
OPA1			-0.174268	0.0825436	0.413109	n.s.	n.s.
TPM1			-0.154087	0.0817915	0.410318	n.s.	n.s.
ADPRS			-0.237211	0.0814557	0.409606	n.s.	n.s.
PPP2R5E			0.72195	0.0812049	0.409319	n.s.	n.s.
ATP5ME			-0.284695	0.080911	0.408813	n.s.	n.s.
COQ9			-0.333116	0.080867	0.408813	n.s.	n.s.
PARK7			-0.073528	0.0799045	0.405669	n.s.	n.s.
ACSS3			-0.259538	0.0792433	0.403282	n.s.	n.s.
NSUN2			0.638296	0.0789084	0.402547	n.s.	n.s.
RPRD1B			0.526622	0.0788398	0.402547	n.s.	n.s.
SPTB			0.129019	0.078282	0.40129	n.s.	n.s.
CYB5R1			-0.227027	0.0778413	0.400002	n.s.	n.s.
CRYZ			-0.251282	0.0778104	0.400002	n.s.	n.s.
LRRFIP1			0.379907	0.0776008	0.400002	n.s.	n.s.
VAT1			0.273452	0.0767656	0.397375	n.s.	n.s.
CMYA5			0.242745	0.076499	0.396968	n.s.	n.s.
PFDN2			0.391064	0.0764698	0.396968	n.s.	n.s.
TTC38			0.334046	0.0761456	0.396968	n.s.	n.s.
RPL7A			0.432243	0.0759263	0.396922	n.s.	n.s.
SRSF1			0.219121	0.0759201	0.396922	n.s.	n.s.
RAB12			-0.319752	0.0742121	0.389891	n.s.	n.s.
LOC100154081			0.486075	0.0741961	0.389891	n.s.	n.s.
DPY30			0.615399	0.0740259	0.389891	n.s.	n.s.
UQCRC1			-0.118096	0.0734256	0.388659	n.s.	n.s.
DDX17			0.328825	0.0734043	0.388659	n.s.	n.s.
VTN			0.243547	0.0730134	0.388424	n.s.	n.s.
LSS			0.588798	0.0716814	0.382301	n.s.	n.s.
DDX39B			0.651014	0.070948	0.379347	n.s.	n.s.
LOC100152327			0.257294	0.0709316	0.379347	n.s.	n.s.
VPS29			-0.232313	0.0707399	0.379347	n.s.	n.s.
ND2			-0.35752	0.0699131	0.376675	n.s.	n.s.
MAVS			-0.162368	0.0698748	0.376675	n.s.	n.s.
PSPC1			0.36444	0.0683743	0.370273	n.s.	n.s.
ATIC			0.388413	0.0681904	0.370227	n.s.	n.s.
SYNM			-0.0916368	0.0681409	0.370227	n.s.	n.s.
CAMK2D			-0.236159	0.0674634	0.368172	n.s.	n.s.
PBXIP1			-0.350384	0.0672952	0.368172	n.s.	n.s.
ANXA7			0.224666	0.067198	0.368172	n.s.	n.s.
UGGT1			0.546557	0.0671113	0.368172	n.s.	n.s.
NDUFS2			-0.166534	0.0664543	0.366453	n.s.	n.s.
PSMD4			0.288422	0.0660967	0.365435	n.s.	n.s.
CHGB			-0.718225	0.0659991	0.365435	n.s.	n.s.
A2M			0.091593	0.0658791	0.365435	n.s.	n.s.
GTPBP3			0.551319	0.0654686	0.364828	n.s.	n.s.
NDUFAF6			0.46706	0.0649959	0.363152	n.s.	n.s.
CISD3			-0.475045	0.0647909	0.362967	n.s.	n.s.
NAP1L1			0.311298	0.0647093	0.362967	n.s.	n.s.
CSDE1			0.496189	0.064488	0.362967	n.s.	n.s.
NDUFC1			0.957063	0.0636667	0.35953	n.s.	n.s.
DYNC1H1			0.117442	0.0635096	0.35953	n.s.	n.s.
NUDT21			0.506884	0.0635041	0.35953	n.s.	n.s.
OBSL1			0.406357	0.063227	0.35953	n.s.	n.s.
COL1A1			-0.629971	0.0631207	0.35953	n.s.	n.s.
ARL6IP5			-0.269948	0.0617982	0.353707	n.s.	n.s.
PDK4			0.830897	0.0617513	0.353707	n.s.	n.s.
HIP1			0.578341	0.0612824	0.352666	n.s.	n.s.
DDAH2			0.198582	0.0608435	0.351097	n.s.	n.s.
NDUFB11			-0.206981	0.0605462	0.350339	n.s.	n.s.
TSN			0.439252	0.0603251	0.350018	n.s.	n.s.
TPP2			0.400686	0.0602343	0.350018	n.s.	n.s.
C5H12orf57			0.541669	0.0601197	0.350018	n.s.	n.s.
COPB1			0.469778	0.0593712	0.347346	n.s.	n.s.
NDUFAF7			0.228093	0.0588549	0.345282	n.s.	n.s.
MYOM1			-0.0526067	0.0584268	0.343726	n.s.	n.s.
VPS13C			0.840202	0.0584145	0.343726	n.s.	n.s.
SF3B1			0.531266	0.0583933	0.343726	n.s.	n.s.
CBR4			0.278841	0.0580986	0.343726	n.s.	n.s.
ARL3			0.666357	0.0573375	0.341118	n.s.	n.s.
MLIP			-0.118107	0.0572543	0.341118	n.s.	n.s.
PSMB5			0.338161	0.0568402	0.340075	n.s.	n.s.
NHLRC2			0.246769	0.0561802	0.337081	n.s.	n.s.
GAPDH			-0.129595	0.0561321	0.337081	n.s.	n.s.
OGN			0.215015	0.055662	0.33588	n.s.	n.s.
GARS1			0.268489	0.0555894	0.33588	n.s.	n.s.
TUFM			-0.126427	0.0554997	0.33588	n.s.	n.s.
CS			-0.154891	0.0551809	0.335856	n.s.	n.s.
CIRBP			0.571263	0.0551144	0.335856	n.s.	n.s.
PALM			-0.618082	0.0548044	0.335498	n.s.	n.s.
AIMP1			0.450064	0.0544515	0.334307	n.s.	n.s.
SGCG			-0.351742	0.054386	0.334307	n.s.	n.s.
MYH14			0.245905	0.0536825	0.331513	n.s.	n.s.
SARM1			0.713303	0.0535716	0.331513	n.s.	n.s.
FLNA			-0.134915	0.0530382	0.329461	n.s.	n.s.
UNC45B			0.23243	0.0520915	0.324535	n.s.	n.s.
NUP93			0.626835	0.0514499	0.321486	n.s.	n.s.
RDH13			-0.280251	0.0508559	0.318717	n.s.	n.s.
COQ8A			-0.226453	0.0508289	0.318717	n.s.	n.s.
COPS7A			0.878677	0.0507411	0.318717	n.s.	n.s.
YWHAQ			0.230532	0.050521	0.318717	n.s.	n.s.
HSPE1			-0.224047	0.0503729	0.318717	n.s.	n.s.
RPL6			0.319555	0.050243	0.318717	n.s.	n.s.
FGG			-0.418218	0.0501421	0.318717	n.s.	n.s.
FHOD3			0.355832	0.0492756	0.315364	n.s.	n.s.
SSBP1			0.352352	0.0492601	0.315364	n.s.	n.s.
S100A1			0.741628	0.0492488	0.315364	n.s.	n.s.
DDO			-0.298701	0.0490554	0.315364	n.s.	n.s.
RBM14			0.434661	0.0479309	0.310521	n.s.	n.s.
BAG5			1.00545	0.0478824	0.310521	n.s.	n.s.
LIMS1			-0.38242	0.0475643	0.310049	n.s.	n.s.
ATP5MF			-0.368824	0.0474756	0.310049	n.s.	n.s.
PRPH			-0.681652	0.0473198	0.310049	n.s.	n.s.
NUDC			-0.394576	0.0470143	0.309327	n.s.	n.s.
LXN			0.630649	0.0464751	0.306736	n.s.	n.s.
PPIB			-0.260347	0.0464238	0.306736	n.s.	n.s.
PGM5			-0.150232	0.0454411	0.301797	n.s.	n.s.
WDFY1			0.701447	0.0453209	0.301797	n.s.	n.s.
GDI1			-0.214472	0.0451627	0.301797	n.s.	n.s.
CENPV			0.484162	0.0448628	0.300795	n.s.	n.s.
SLA-DQB1			-0.707163	0.0447874	0.300795	n.s.	n.s.
RAD23A			0.696876	0.0444881	0.300188	n.s.	n.s.
ITIH2			0.29833	0.0444711	0.300188	n.s.	n.s.
ATP5F1B			-0.130489	0.0444667	0.300188	n.s.	n.s.
RBMX			0.339128	0.0441529	0.300188	n.s.	n.s.
HOOK3			0.710224	0.043984	0.300188	n.s.	n.s.
EEA1			0.838318	0.0433035	0.296938	n.s.	n.s.
EHD2			-0.164099	0.0429541	0.295502	n.s.	n.s.
HIBADH			-0.190505	0.0429366	0.295502	n.s.	n.s.
DUSP23			0.731348	0.0429301	0.295502	n.s.	n.s.
VDAC2			-0.115356	0.0429152	0.295502	n.s.	n.s.
HDHD5			-0.186694	0.0428852	0.295502	n.s.	n.s.
COPS8			0.400557	0.0423903	0.295502	n.s.	n.s.
COPS6			0.383995	0.0421491	0.295502	n.s.	n.s.
CALR			-0.284331	0.0421299	0.295502	n.s.	n.s.
COQ10A			-0.366604	0.041865	0.295502	n.s.	n.s.
ASPN			0.222483	0.0416009	0.294836	n.s.	n.s.
FGB			-0.385369	0.0415922	0.294836	n.s.	n.s.
TMEM143			-0.429054	0.0412632	0.294418	n.s.	n.s.
SMIM20			-0.378745	0.0408381	0.292373	n.s.	n.s.
PTBP1			0.753704	0.0403789	0.290069	n.s.	n.s.
LDHB			-0.150415	0.0395039	0.284752	n.s.	n.s.
HSPD1			-0.137726	0.038887	0.281265	n.s.	n.s.
STRAP			0.400547	0.0388402	0.281265	n.s.	n.s.
YWHAZ			0.254621	0.0387447	0.281265	n.s.	n.s.
SARS1			0.460603	0.0384246	0.280805	n.s.	n.s.
TF			0.082756	0.0383853	0.280805	n.s.	n.s.
TGM2			-0.13659	0.0382267	0.280805	n.s.	n.s.
DBT			-0.236759	0.0379193	0.280019	n.s.	n.s.
MAP4			-0.0947476	0.0377655	0.279862	n.s.	n.s.
CORO1A			-0.663105	0.0371478	0.276254	n.s.	n.s.
FH			-0.165543	0.036827	0.274836	n.s.	n.s.
NLN			0.485057	0.0366264	0.274308	n.s.	n.s.
CA1			0.612956	0.0364579	0.274018	n.s.	n.s.
RABGAP1			0.81687	0.0361237	0.272476	n.s.	n.s.
SGCD			-0.260327	0.0358965	0.271732	n.s.	n.s.
RABGGTB			0.817612	0.035537	0.269979	n.s.	n.s.
HSD17B12			-0.347637	0.0353329	0.269397	n.s.	n.s.
RPSA			0.295518	0.0351296	0.268817	n.s.	n.s.
LOC100621492			0.603693	0.0343137	0.263529	n.s.	n.s.
NACA			0.221409	0.0342462	0.263529	n.s.	n.s.
CHCHD6			-0.370962	0.0339324	0.26251	n.s.	n.s.
PYROXD2			0.275521	0.0338829	0.26251	n.s.	n.s.
MYL6			-0.357639	0.0331393	0.258267	n.s.	n.s.
RFTN1			-0.66028	0.0326593	0.255469	n.s.	n.s.
BTF3L4			0.916052	0.0326009	0.255469	n.s.	n.s.
ATP5PF			-0.298789	0.0325631	0.255469	n.s.	n.s.
STOM			-0.399877	0.0324597	0.255469	n.s.	n.s.
BDH2			-0.257736	0.0323693	0.255469	n.s.	n.s.
CARS2			0.723274	0.0322062	0.255469	n.s.	n.s.
C4A			-0.221548	0.0319187	0.25535	n.s.	n.s.
CP			-0.20714	0.0318765	0.25535	n.s.	n.s.
MTCH2			-0.265648	0.0310545	0.250332	n.s.	n.s.
AFG3L2			-0.195647	0.0309621	0.250332	n.s.	n.s.
DNM1L			0.21668	0.0308106	0.250277	n.s.	n.s.
UBA1			0.212755	0.0307116	0.250277	n.s.	n.s.
RUVBL1			0.355076	0.0305294	0.249915	n.s.	n.s.
LRG1			-0.912926	0.030522	0.249915	n.s.	n.s.
ZNF445			-0.722742	0.0297879	0.24575	n.s.	n.s.
SAMM50			-0.263989	0.0296716	0.24575	n.s.	n.s.
CUL2			-0.994621	0.0293837	0.244325	n.s.	n.s.
LMNB2			-0.339436	0.029318	0.244325	n.s.	n.s.
RPL34			-1.04903	0.0284127	0.238125	n.s.	n.s.
FABP4			-0.373628	0.0282833	0.237986	n.s.	n.s.
PURA			0.374639	0.0280786	0.237208	n.s.	n.s.
TNXB			-0.237796	0.0279859	0.237208	n.s.	n.s.
HNRNPL			0.369388	0.0279692	0.237208	n.s.	n.s.
LTF			-0.987492	0.0269505	0.230443	n.s.	n.s.
CLYBL			-0.376944	0.0267076	0.229294	n.s.	n.s.
NAXD			-0.209398	0.0266629	0.229294	n.s.	n.s.
ACADL			-0.130935	0.0265958	0.229294	n.s.	n.s.
TIGAR			0.680827	0.0262705	0.228326	n.s.	n.s.
CAVIN1			-0.219548	0.025851	0.225608	n.s.	n.s.
MGST3			-0.47859	0.0254706	0.223211	n.s.	n.s.
PCBP2			0.298742	0.0245348	0.215906	n.s.	n.s.
HMGB1			0.626943	0.0244631	0.215906	n.s.	n.s.
COL6A6			-0.355193	0.0243471	0.215906	n.s.	n.s.
ADD1			0.37669	0.0241158	0.214905	n.s.	n.s.
NDUFB8			-0.261154	0.0238772	0.213681	n.s.	n.s.
LOC100520329			-0.528236	0.0229476	0.206235	n.s.	n.s.
TPM2			-0.311579	0.0227779	0.205585	n.s.	n.s.
FKBP9			0.820846	0.0223979	0.203023	n.s.	n.s.
EFHD1			0.542064	0.0218143	0.198585	n.s.	n.s.
RPL31			0.494009	0.0217089	0.198482	n.s.	n.s.
PSMD1			0.323984	0.0214069	0.196571	n.s.	n.s.
GK			-0.365869	0.0211511	0.19507	n.s.	n.s.
FUNDC2			-0.45017	0.0210428	0.194922	n.s.	n.s.
TCAP			-0.227225	0.0209619	0.194922	n.s.	n.s.
ACSF3			-0.188381	0.0208884	0.194922	n.s.	n.s.
CSNK2A1			0.432831	0.0200687	0.188378	n.s.	n.s.
APEH			0.455385	0.0200346	0.188378	n.s.	n.s.
COL18A1			-0.224607	0.0198355	0.187859	n.s.	n.s.
HSPA9			-0.187305	0.0198012	0.187859	n.s.	n.s.
GPT			-0.213596	0.0196944	0.187859	n.s.	n.s.
OAS1			-0.564468	0.0195454	0.187636	n.s.	n.s.
PREP			0.266969	0.0194571	0.187636	n.s.	n.s.
S100A8			-0.884859	0.0193799	0.187636	n.s.	n.s.
COMT			0.325101	0.0193312	0.187636	n.s.	n.s.
LETM1			-0.310673	0.0187617	0.183448	n.s.	n.s.
LNPK			-0.414896	0.0180654	0.177461	n.s.	n.s.
HSD17B4			0.369342	0.0177009	0.174693	n.s.	n.s.
PCYOX1			-0.392852	0.0173396	0.171931	n.s.	n.s.
ECHS1			-0.224696	0.0172729	0.171931	n.s.	n.s.
CA4			-0.416997	0.0171151	0.171313	n.s.	n.s.
CRYL1			0.798274	0.0170364	0.171313	n.s.	n.s.
PLS3			0.362255	0.01698	0.171313	n.s.	n.s.
NDUFA5			0.207072	0.0167551	0.170128	n.s.	n.s.
LGALS1			-0.41481	0.016408	0.167409	n.s.	n.s.
GPX3			-0.532412	0.0161618	0.165697	n.s.	n.s.
ROCK2			1.33662	0.0160213	0.165058	n.s.	n.s.
BLVRA			0.690144	0.0157704	0.16327	n.s.	n.s.
AMACR			-0.388416	0.0157485	0.16327	n.s.	n.s.
WFS1			-0.535736	0.0155331	0.162405	n.s.	n.s.
SUCLA2			-0.226066	0.0153633	0.161429	n.s.	n.s.
REEP5			-0.431534	0.0151749	0.160247	n.s.	n.s.
SH3GL1			0.560021	0.0149389	0.158548	n.s.	n.s.
KANK2			0.289584	0.0145437	0.155133	n.s.	n.s.
ALDH4A1			0.181026	0.0142466	0.152735	n.s.	n.s.
PFKM			-0.149967	0.0141575	0.152554	n.s.	n.s.
NDUFS1			-0.135093	0.0138755	0.150283	n.s.	n.s.
COX6C			-0.875962	0.0137061	0.149213	n.s.	n.s.
PDLIM1			-0.215865	0.0134629	0.147324	n.s.	n.s.
KRT1			1.21112	0.0133033	0.146336	n.s.	n.s.
CANX			-0.304171	0.0132844	0.146336	n.s.	n.s.
ITIH1			0.380031	0.0132721	0.146336	n.s.	n.s.
HSPB7			-0.321885	0.0129847	0.145099	n.s.	n.s.
COQ4			0.678607	0.012885	0.14475	n.s.	n.s.
ISCA2			0.793531	0.0127399	0.143886	n.s.	n.s.
TBCA			0.547388	0.0118083	0.134082	n.s.	n.s.
TPP1			0.606178	0.0117802	0.134082	n.s.	n.s.
DAG1			-0.356141	0.0117161	0.134082	n.s.	n.s.
CPT1B			-0.18048	0.0113455	0.130938	n.s.	n.s.
AFM			0.616571	0.0111565	0.129465	n.s.	n.s.
PABPC1			0.676144	0.0110322	0.12873	n.s.	n.s.
SERPINA1			0.317682	0.0108615	0.127442	n.s.	n.s.
ACADM			-0.232415	0.010597	0.125033	n.s.	n.s.
RCSD1			0.752115	0.0104551	0.124051	n.s.	n.s.
ATP5F1A			-0.1569	0.0104412	0.124051	n.s.	n.s.
RPL14			0.672451	0.0104254	0.124051	n.s.	n.s.
LOC100623720			-0.326832	0.010407	0.124051	n.s.	n.s.
HK1			-0.212079	0.0103583	0.124051	n.s.	n.s.
PPM1E			0.349397	0.0101989	0.124051	n.s.	n.s.
DNAJA1			1.19364	0.0101899	0.124051	n.s.	n.s.
SCFD1			0.540912	0.0100176	0.123726	n.s.	n.s.
ITGA7			-0.381771	0.00996654	0.123726	n.s.	n.s.
PLG			-0.238227	0.00969999	0.121221	n.s.	n.s.
ME3			0.281157	0.00967931	0.121221	n.s.	n.s.
DMD			-0.0980477	0.00967068	0.121221	n.s.	n.s.
CD36			-0.483212	0.00966652	0.121221	n.s.	n.s.
NID1			-0.204784	0.00939632	0.120273	n.s.	n.s.
COL14A1			0.191537	0.00935706	0.120273	n.s.	n.s.
SEC23IP			1.07118	0.00926593	0.120059	n.s.	n.s.
PLIN4			-0.312407	0.00912752	0.118996	n.s.	n.s.
DEK			0.750009	0.00884164	0.115985	n.s.	n.s.
NDUFA13			-0.319728	0.00830766	0.109661	n.s.	n.s.
MPC2			-0.378432	0.00803222	0.106692	n.s.	n.s.
NDUFB6			-0.59419	0.0079838	0.106692	n.s.	n.s.
ALDH5A1			-0.296904	0.0069946	0.0940929	n.s.	n.s.
ALDH3A2			-0.283028	0.00693933	0.0939479	n.s.	n.s.
FLII			0.367326	0.00678605	0.0924654	n.s.	n.s.
CASQ2			-0.26607	0.00677195	0.0924654	n.s.	n.s.
VIM			-0.24251	0.00674595	0.0924654	n.s.	n.s.
ACADS			-0.20897	0.00669688	0.0924654	n.s.	n.s.
PDIA3			-0.159459	0.00659853	0.092292	n.s.	n.s.
SLC25A12			-0.15305	0.00649879	0.091503	n.s.	n.s.
[truncated: 114 more rows]

## Sheet: Table S4
STRING pre-ranked enrichment analysis of WT_CKD vs. WT animals from u. Direction "bottom" indicates enrichment in WT_CKD compared to Cntrl, while "top" indicates enrichment inWT_CKD, and "both ends" indicates enrichment on both sides of the ranked data. GO biological processes with FDR < 0.01 and enrichment score > 1 are listed.
#term ID	term description	genes mapped	enrichment score	direction	false discovery rate	method	matching proteins in your input (IDs)	matching proteins in your input (labels)
GO:0010310	Regulation of hydrogen peroxide metabolic process	4	6.27529	top	0.00031	afc	9606.ENSP00000264663,9606.ENSP00000301522,9606.ENSP00000348170,9606.ENSP00000354876	NNT,PRDX2,HP,MT-CO2
GO:0006953	Acute-phase response	9	4.34227	both ends	2.69e-05	afc	9606.ENSP00000259396,9606.ENSP00000266041,9606.ENSP00000308541,9606.ENSP00000321853,9606.ENSP00000346839,9606.ENSP00000348170,9606.ENSP00000361471,9606.ENSP00000393887,9606.ENSP00000416066	ORM1,ITIH4,F2,SERPINF2,FN1,HP,ASS1,AHSG,SERPINA1
GO:0001656	Metanephros development	8	2.96987	top	0.0054	afc	9606.ENSP00000265838,9606.ENSP00000285930,9606.ENSP00000319281,9606.ENSP00000325527,9606.ENSP00000344456,9606.ENSP00000354394,9606.ENSP00000388325,9606.ENSP00000389814	ACAT1,AKR1B1,BASP1,FBN1,CTNNB1,STAT1,LAMB2,ADIPOQ
GO:1902600	Proton transmembrane transport	36	1.20791	top	0.0002	ks	9606.ENSP00000215375,9606.ENSP00000228318,9606.ENSP00000233627,9606.ENSP00000246554,9606.ENSP00000258424,9606.ENSP00000262030,9606.ENSP00000264663,9606.ENSP00000273398,9606.ENSP00000276390,9606.ENSP00000287490,9606.ENSP00000290299,9606.ENSP00000290949,9606.ENSP00000292475,9606.ENSP00000292907,9606.ENSP00000300688,9606.ENSP00000301587,9606.ENSP00000305653,9606.ENSP00000306003,9606.ENSP00000308334,…	ATP5D,SLC25A3,NDUFS7,COX6B1,COX5B,ATP5B,NNT,ATP6V1A,ATP6V1B2,COX6A2,ATP5O,ATP6V0D1,ATP5J2,COX7A1,ATP5L,ATP5H,LETM1,ATP5I,ATP5S,CYC1,COX5A,NDUFA4,CYB5A,STOML2,ATP5C1,MT-CO2,MT-ND4,MT-ATP8,ATP5F1,SURF1,ATP5A1,ATP5J,COX6C,ATP2A2,ATP1A1,COX4I1
GO:0006942	Regulation of striated muscle contraction	33	1.10682	top	0.008	ks	9606.ENSP00000070846,9606.ENSP00000228841,9606.ENSP00000252825,9606.ENSP00000261448,9606.ENSP00000261590,9606.ENSP00000265729,9606.ENSP00000280904,9606.ENSP00000309591,9606.ENSP00000339191,9606.ENSP00000339740,9606.ENSP00000341838,9606.ENSP00000341940,9606.ENSP00000345502,9606.ENSP00000345731,9606.ENSP00000345997,9606.ENSP00000347507,9606.ENSP00000349588,9606.ENSP00000350132,9606.ENSP00000354923,…	PKP2,MYL2,HRC,CASQ2,DSG2,SRI,DSC2,PRKACA,CAV1,CAMK2D,TNNI3,CAV3,PDE4D,DLG1,DMPK,MYH7,ANK2,PLN,DMD,RYR2,ATP1B1,CLIC2,GSTO1,FLNA,ASPH,DSP,JUP,MYL3,SLC8A1,CTNNA3,ATP2A2,MYBPC3,ATP1A1
GO:0006099	Tricarboxylic acid cycle	28	1.09372	top	0.002	ks	9606.ENSP00000205402,9606.ENSP00000216254,9606.ENSP00000217901,9606.ENSP00000222673,9606.ENSP00000264663,9606.ENSP00000264932,9606.ENSP00000280346,9606.ENSP00000299518,9606.ENSP00000301761,9606.ENSP00000307241,9606.ENSP00000309477,9606.ENSP00000321070,9606.ENSP00000327070,9606.ENSP00000331897,9606.ENSP00000335304,9606.ENSP00000342056,9606.ENSP00000355518,9606.ENSP00000356953,9606.ENSP00000364649,…	DLD,ACO2,IDH3G,OGDH,NNT,SDHA,DLAT,IDH3A,SDHAF2,PDHB,ACO1,ME2,MDH2,IDH2,DLST,CS,FH,SDHC,SDHB,SDHD,SUCLA2,PDHA1,IDH3B,SUCLG1,IDH1,SUCLG2,MDH1,ME3
GO:0015672	Monovalent inorganic cation transport	43	1.05968	top	0.0018	ks	9606.ENSP00000215375,9606.ENSP00000228318,9606.ENSP00000233627,9606.ENSP00000246554,9606.ENSP00000258424,9606.ENSP00000262030,9606.ENSP00000264663,9606.ENSP00000264930,9606.ENSP00000266544,9606.ENSP00000273398,9606.ENSP00000276390,9606.ENSP00000287490,9606.ENSP00000290299,9606.ENSP00000290949,9606.ENSP00000292475,9606.ENSP00000292907,9606.ENSP00000297504,9606.ENSP00000300688,9606.ENSP00000301587,…	ATP5D,SLC25A3,NDUFS7,COX6B1,COX5B,ATP5B,NNT,SLC12A7,NDUFA9,ATP6V1A,ATP6V1B2,COX6A2,ATP5O,ATP6V0D1,ATP5J2,COX7A1,ABCB8,ATP5L,ATP5H,LETM1,ATP5I,ATP5S,CYC1,COX5A,CHP1,NDUFA4,CYB5A,STOML2,ATP5C1,MT-CO2,MT-ND4,MT-ATP8,ATP1B1,ATP5F1,SURF1,NSF,ATP5A1,SLC8A1,ATP5J,COX6C,ATP2A2,ATP1A1,COX4I1

## Sheet: Table S5
	Pre ranked proteins according to the fold changes using differentially abundant proteins (p- value < 0.05) is used to generate a Protein-Protein Interaction network using STRING software
	#clustering method	cluster number	cluster color	hex color	gene count	protein name	protein identifier	protein description
	kmeans	1	Red	#ff0000	39	A1BG	9606.ENSP00000263100	Alpha-1B-glycoprotein; alpha-1-B glycoprotein.
	kmeans	1	Red	#ff0000	39	AHSG	9606.ENSP00000273784	Alpha-2-HS-glycoprotein chain A; Promotes endocytosis, possesses opsonic properties and influences the mineral phase of bone. Shows affinity for calcium and barium ions; Belongs to the fetuin family.
	kmeans	1	Red	#ff0000	39	ALB	9606.ENSP00000295897	Serum albumin; Serum albumin, the main protein of plasma, has a good binding capacity for water, Ca(2+), Na(+), K(+), fatty acids, hormones, bilirubin and drugs (Probable). Its main function is the regulation of the colloidal osmotic pressure of blood (Probable). Major zinc transporter in plasma, typically binds about 80% of all plasma zinc. Major calcium and magnesium transporter in plasma, bind…
	kmeans	1	Red	#ff0000	39	APOA4	9606.ENSP00000350425	Apolipoprotein A-IV; May have a role in chylomicrons and VLDL secretion and catabolism. Required for efficient activation of lipoprotein lipase by ApoC-II; potent activator of LCAT. Apoa-IV is a major component of HDL and chylomicrons; Belongs to the apolipoprotein A1/A4/E family.
	kmeans	1	Red	#ff0000	39	C3	9606.ENSP00000245907	Complement C3c alpha' chain fragment 1; C3 plays a central role in the activation of the complement system. Its processing by C3 convertase is the central reaction in both classical and alternative complement pathways. After activation C3b can bind covalently, via its reactive thioester, to cell surface carbohydrates or immune aggregates. [C3-beta-c]: Acts as a chemoattractant for neutrophils in …
	kmeans	1	Red	#ff0000	39	CARS1	9606.ENSP00000369897	Cysteine--tRNA ligase, cytoplasmic; cysteinyl-tRNA synthetase 1.
	kmeans	1	Red	#ff0000	39	CDH13	9606.ENSP00000268613	Cadherin-13; Cadherins are calcium-dependent cell adhesion proteins. They preferentially interact with themselves in a homophilic manner in connecting cells; cadherins may thus contribute to the sorting of heterogeneous cell types. May act as a negative regulator of neural cell growth.
	kmeans	1	Red	#ff0000	39	CFB	9606.ENSP00000416561	Complement factor B Ba fragment; Factor B which is part of the alternate pathway of the complement system is cleaved by factor D into 2 fragments: Ba and Bb. Bb, a serine protease, then combines with complement factor 3b to generate the C3 or C5 convertase. It has also been implicated in proliferation and differentiation of preactivated B-lymphocytes, rapid spreading of peripheral blood monocytes…
	kmeans	1	Red	#ff0000	39	CFI	9606.ENSP00000378131	Complement factor I heavy chain; Trypsin-like serine protease that plays an essential role in regulating the immune response by controlling all complement pathways. Inhibits these pathways by cleaving three peptide bonds in the alpha- chain of C3b and two bonds in the alpha-chain of C4b thereby inactivating these proteins. Essential cofactors for these reactions include factor H and C4BP in the f…
	kmeans	1	Red	#ff0000	39	CLU	9606.ENSP00000315130	Clusterin alpha chain; [Isoform 1]: Functions as extracellular chaperone that prevents aggregation of non native proteins. Prevents stress-induced aggregation of blood plasma proteins. Inhibits formation of amyloid fibrils by APP, APOC2, B2M, CALCA, CSN3, SNCA and aggregation-prone LYZ variants (in vitro). Does not require ATP. Maintains partially unfolded proteins in a state appropriate for subs…
	kmeans	1	Red	#ff0000	39	COL6A2	9606.ENSP00000300527	Collagen alpha-2(VI) chain; Collagen VI acts as a cell-binding protein.
	kmeans	1	Red	#ff0000	39	COL6A3	9606.ENSP00000295550	Collagen alpha-3(VI) chain; Collagen VI acts as a cell-binding protein.
	kmeans	1	Red	#ff0000	39	DSP	9606.ENSP00000369129	Desmoplakin; Major high molecular weight protein of desmosomes. Involved in the organization of the desmosomal cadherin-plakoglobin complexes into discrete plasma membrane domains and in the anchoring of intermediate filaments to the desmosomes.
	kmeans	1	Red	#ff0000	39	F9	9606.ENSP00000218099	Coagulation factor IXa heavy chain; Factor IX is a vitamin K-dependent plasma protein that participates in the intrinsic pathway of blood coagulation by converting factor X to its active form in the presence of Ca(2+) ions, phospholipids, and factor VIIIa. Belongs to the peptidase S1 family.
	kmeans	1	Red	#ff0000	39	FAM162A	9606.ENSP00000419088	Protein FAM162A; Proposed to be involved in regulation of apoptosis; the exact mechanism may differ between cell types/tissues. May be involved in hypoxia-induced cell death of transformed cells implicating cytochrome C release and caspase activation (such as CASP9) and inducing mitochondrial permeability transition. May be involved in hypoxia- induced cell death of neuronal cells probably by pro…
	kmeans	1	Red	#ff0000	39	FBN1	9606.ENSP00000325527	Fibrillin-1; [Fibrillin-1]: Structural component of the 10-12 nm diameter microfibrils of the extracellular matrix, which conveys both structural and regulatory properties to load-bearing connective tissues. Fibrillin-1-containing microfibrils provide long-term force bearing structural support. In tissues such as the lung, blood vessels and skin, microfibrils form the periphery of the elastic fib…
	kmeans	1	Red	#ff0000	39	FHL1	9606.ENSP00000498684	Four and a half LIM domains protein 1; May have an involvement in muscle development or hypertrophy.
	kmeans	1	Red	#ff0000	39	FHL2	9606.ENSP00000386892	Four and a half LIM domains protein 2; May function as a molecular transmitter linking various signaling pathways to transcriptional regulation. Negatively regulates the transcriptional repressor E4F1 and may function in cell growth. Inhibits the transcriptional activity of FOXO1 and its apoptotic function by enhancing the interaction of FOXO1 with SIRT1 and FOXO1 deacetylation. Negatively regula…
	kmeans	1	Red	#ff0000	39	FN1	9606.ENSP00000346839	Fibronectin; Fibronectins bind cell surfaces and various compounds including collagen, fibrin, heparin, DNA, and actin. Fibronectins are involved in cell adhesion, cell motility, opsonization, wound healing, and maintenance of cell shape. Involved in osteoblast compaction through the fibronectin fibrillogenesis cell-mediated matrix assembly process, essential for osteoblast mineralization. Partic…
	kmeans	1	Red	#ff0000	39	GALK1	9606.ENSP00000225614	Galactokinase; Major enzyme for galactose metabolism; Belongs to the GHMP kinase family. GalK subfamily.
	kmeans	1	Red	#ff0000	39	GATD3A	9606.ENSP00000291577	Glutamine amidotransferase-like class 1 domain-containing protein 3A, mitochondrial; Glutamine amidotransferase like class 1 domain containing 3A; Belongs to the GATD3 family.
	kmeans	1	Red	#ff0000	39	GBP1	9606.ENSP00000359504	Guanylate-binding protein 1; Hydrolyzes GTP to GMP in 2 consecutive cleavage reactions. Exhibits antiviral activity against influenza virus. Promotes oxidative killing and delivers antimicrobial peptides to autophagolysosomes, providing broad host protection against different pathogen classes.
	kmeans	1	Red	#ff0000	39	GC	9606.ENSP00000421725	Vitamin D-binding protein; Involved in vitamin D transport and storage, scavenging of extracellular G-actin, enhancement of the chemotactic activity of C5 alpha for neutrophils in inflammation and macrophage activation. Belongs to the ALB/AFP/VDB family.
	kmeans	1	Red	#ff0000	39	HP	9606.ENSP00000348170	Haptoglobin alpha chain; As a result of hemolysis, hemoglobin is found to accumulate in the kidney and is secreted in the urine. Haptoglobin captures, and combines with free plasma hemoglobin to allow hepatic recycling of heme iron and to prevent kidney damage. Haptoglobin also acts as an antioxidant, has antibacterial activity, and plays a role in modulating many aspects of the acute phase respo…
	kmeans	1	Red	#ff0000	39	HSP90B1	9606.ENSP00000299767	Endoplasmin; Molecular chaperone that functions in the processing and transport of secreted proteins (By similarity). When associated with CNPY3, required for proper folding of Toll-like receptors (By similarity). Functions in endoplasmic reticulum associated degradation (ERAD). Has ATPase activity (By similarity). Belongs to the heat shock protein 90 family.
	kmeans	1	Red	#ff0000	39	HSPA5	9606.ENSP00000324173	Endoplasmic reticulum chaperone BiP; Endoplasmic reticulum chaperone that plays a key role in protein folding and quality control in the endoplasmic reticulum lumen. Involved in the correct folding of proteins and degradation of misfolded proteins via its interaction with DNAJC10/ERdj5, probably to facilitate the release of DNAJC10/ERdj5 from its substrate (By similarity). Acts as a key repressor…
	kmeans	1	Red	#ff0000	39	HSPG2	9606.ENSP00000363827	Basement membrane-specific heparan sulfate proteoglycan core protein; Integral component of basement membranes. Component of the glomerular basement membrane (GBM), responsible for the fixed negative electrostatic membrane charge, and which provides a barrier which is both size- and charge-selective. It serves as an attachment substrate for cells. Plays essential roles in vascularization. Critica…
	kmeans	1	Red	#ff0000	39	ITIH4	9606.ENSP00000266041	35 kDa inter-alpha-trypsin inhibitor heavy chain H4; Type II acute-phase protein (APP) involved in inflammatory responses to trauma. May also play a role in liver development or regeneration.
	kmeans	1	Red	#ff0000	39	LAMA2	9606.ENSP00000400365	Laminin subunit alpha-2; Binding to cells via a high affinity receptor, laminin is thought to mediate the attachment, migration and organization of cells into tissues during embryonic development by interacting with other extracellular matrix components.
	kmeans	1	Red	#ff0000	39	LAMB2	9606.ENSP00000307156	Laminin subunit beta-2; Binding to cells via a high affinity receptor, laminin is thought to mediate the attachment, migration and organization of cells into tissues during embryonic development by interacting with other extracellular matrix components.
	kmeans	1	Red	#ff0000	39	LAMC1	9606.ENSP00000258341	Laminin subunit gamma-1; Binding to cells via a high affinity receptor, laminin is thought to mediate the attachment, migration and organization of cells into tissues during embryonic development by interacting with other extracellular matrix components.
	kmeans	1	Red	#ff0000	39	NES	9606.ENSP00000357206	Nestin; Required for brain and eye development. Promotes the disassembly of phosphorylated vimentin intermediate filaments (IF) during mitosis and may play a role in the trafficking and distribution of IF proteins and other cellular factors to daughter cells during progenitor cell division. Required for survival, renewal and mitogen- stimulated proliferation of neural progenitor cells (By similar…
	kmeans	1	Red	#ff0000	39	ORM1	9606.ENSP00000259396	Alpha-1-acid glycoprotein 1; Functions as transport protein in the blood stream. Binds various ligands in the interior of its beta-barrel domain. Also binds synthetic drugs and influences their distribution and availability in the body. Appears to function in modulating the activity of the immune system during the acute-phase reaction; Belongs to the calycin superfamily. Lipocalin family.
	kmeans	1	Red	#ff0000	39	PHYH	9606.ENSP00000263038	Phytanoyl-CoA dioxygenase, peroxisomal; Converts phytanoyl-CoA to 2-hydroxyphytanoyl-CoA.
	kmeans	1	Red	#ff0000	39	PODXL	9606.ENSP00000367817	Podocalyxin; Involved in the regulation of both adhesion and cell morphology and cancer progression. Functions as an anti-adhesive molecule that maintains an open filtration pathway between neighboring foot processes in the podocyte by charge repulsion. Acts as a pro- adhesive molecule, enhancing the adherence of cells to immobilized ligands, increasing the rate of migration and cell-cell contact…
	kmeans	1	Red	#ff0000	39	STAT1	9606.ENSP00000354394	Signal transducer and activator of transcription 1-alpha/beta; Signal transducer and transcription activator that mediates cellular responses to interferons (IFNs), cytokine KITLG/SCF and other cytokines and other growth factors. Following type I IFN (IFN-alpha and IFN-beta) binding to cell surface receptors, signaling via protein kinases leads to activation of Jak kinases (TYK2 and JAK1) and to …
	kmeans	1	Red	#ff0000	39	TAGLN	9606.ENSP00000376678	Transgelin; Actin cross-linking/gelling protein (By similarity). Involved in calcium interactions and contractile properties of the cell that may contribute to replicative senescence; Belongs to the calponin family.
	kmeans	1	Red	#ff0000	39	TINAGL1	9606.ENSP00000271064	Tubulointerstitial nephritis antigen-like; May be implicated in the adrenocortical zonation and in mechanisms for repressing the CYP11B1 gene expression in adrenocortical cells. This is a non catalytic peptidase C1 family protein (By similarity).
	kmeans	1	Red	#ff0000	39	TXNDC5	9606.ENSP00000369081	Thioredoxin domain-containing protein 5; Possesses thioredoxin activity. Has been shown to reduce insulin disulfide bonds. Also complements protein disulfide-isomerase deficiency in yeast (By similarity).
	kmeans	2	Yellow	#e0ff65	34	AASS	9606.ENSP00000403768	Alpha-aminoadipic semialdehyde synthase, mitochondrial; Bifunctional enzyme that catalyzes the first two steps in lysine degradation. The N-terminal and the C-terminal contain lysine- ketoglutarate reductase and saccharopine dehydrogenase activity, respectively.
	kmeans	2	Yellow	#e0ff65	34	ACADVL	9606.ENSP00000438689	Very long-chain specific acyl-CoA dehydrogenase, mitochondrial; Active toward esters of long-chain and very long chain fatty acids such as palmitoyl-CoA, myristoyl-CoA and stearoyl-CoA. Can accommodate substrate acyl chain lengths as long as 24 carbons, but shows little activity for substrates of less than 12 carbons. Belongs to the acyl-CoA dehydrogenase family.
	kmeans	2	Yellow	#e0ff65	34	ACAT1	9606.ENSP00000265838	Acetyl-CoA acetyltransferase, mitochondrial; This is one of the enzymes that catalyzes the last step of the mitochondrial beta-oxidation pathway, an aerobic process breaking down fatty acids into acetyl-CoA. Using free coenzyme A/CoA, catalyzes the thiolytic cleavage of medium- to long-chain 3-oxoacyl-CoAs into acetyl-CoA and a fatty acyl-CoA shortened by two carbon atoms. The activity of the enz…
	kmeans	2	Yellow	#e0ff65	34	ACSL1	9606.ENSP00000422607	Long-chain-fatty-acid--CoA ligase 1; Catalyzes the conversion of long-chain fatty acids to their active form acyl-CoAs for both synthesis of cellular lipids, and degradation via beta-oxidation. Preferentially uses palmitoleate, oleate and linoleate. Preferentially activates arachidonate than epoxyeicosatrienoic acids (EETs) or hydroxyeicosatrienoic acids (HETEs) (By similarity); Belongs to the AT…
	kmeans	2	Yellow	#e0ff65	34	ACSS1	9606.ENSP00000316924	Acetyl-coenzyme A synthetase 2-like, mitochondrial; Catalyzes the synthesis of acetyl-CoA from short-chain fatty acids. Acetate is the preferred substrate. Can also utilize propionate with a much lower affinity (By similarity). Provides acetyl-CoA that is utilized mainly for oxidation under ketogenic conditions (By similarity). Involved in thermogenesis under ketogenic conditions, using acetate a…
	kmeans	2	Yellow	#e0ff65	34	ALDH9A1	9606.ENSP00000346827	4-trimethylaminobutyraldehyde dehydrogenase, N-terminally processed; Converts gamma-trimethylaminobutyraldehyde into gamma- butyrobetaine with high efficiency (in vitro). Can catalyze the irreversible oxidation of a broad range of aldehydes to the corresponding acids in an NAD-dependent reaction, but with low efficiency.
	kmeans	2	Yellow	#e0ff65	34	ATP1A1	9606.ENSP00000445306	Sodium/potassium-transporting ATPase subunit alpha-1; This is the catalytic component of the active enzyme, which catalyzes the hydrolysis of ATP coupled with the exchange of sodium and potassium ions across the plasma membrane. This action creates the electrochemical gradient of sodium and potassium ions, providing the energy for active transport of various nutrients. Belongs to the cation trans…
	kmeans	2	Yellow	#e0ff65	34	ATP1B1	9606.ENSP00000356790	Sodium/potassium-transporting ATPase subunit beta-1; This is the non-catalytic component of the active enzyme, which catalyzes the hydrolysis of ATP coupled with the exchange of Na(+) and K(+) ions across the plasma membrane. The beta subunit regulates, through assembly of alpha/beta heterodimers, the number of sodium pumps transported to the plasma membrane.
	kmeans	2	Yellow	#e0ff65	34	ATP5PB	9606.ENSP00000358737	ATP synthase F(0) complex subunit B1, mitochondrial; Mitochondrial membrane ATP synthase (F(1)F(0) ATP synthase or Complex V) produces ATP from ADP in the presence of a proton gradient across the membrane which is generated by electron transport complexes of the respiratory chain. F-type ATPases consist of two structural domains, F(1) - containing the extramembraneous catalytic core, and F(0) - c…
	kmeans	2	Yellow	#e0ff65	34	BDH1	9606.ENSP00000376184	D-beta-hydroxybutyrate dehydrogenase, mitochondrial; 3-hydroxybutyrate dehydrogenase 1; Belongs to the short-chain dehydrogenases/reductases (SDR) family.
	kmeans	2	Yellow	#e0ff65	34	CHCHD3	9606.ENSP00000389297	MICOS complex subunit MIC19; Component of the MICOS complex, a large protein complex of the mitochondrial inner membrane that plays crucial roles in the maintenance of crista junctions, inner membrane architecture, and formation of contact sites to the outer membrane. Has also been shown to function as a transcription factor which binds to the BAG1 promoter and represses BAG1 transcription. Plays…
	kmeans	2	Yellow	#e0ff65	34	COX4I1	9606.ENSP00000457513	Cytochrome c oxidase subunit 4 isoform 1, mitochondrial; Component of the cytochrome c oxidase, the last enzyme in the mitochondrial electron transport chain which drives oxidative phosphorylation. The respiratory chain contains 3 multisubunit complexes succinate dehydrogenase (complex II, CII), ubiquinol- cytochrome c oxidoreductase (cytochrome b-c1 complex, complex III, CIII) and cytochrome c o…
	kmeans	2	Yellow	#e0ff65	34	COX6A2	9606.ENSP00000287490	Cytochrome c oxidase subunit 6A2, mitochondrial; Component of the cytochrome c oxidase, the last enzyme in the mitochondrial electron transport chain which drives oxidative phosphorylation. The respiratory chain contains 3 multisubunit complexes succinate dehydrogenase (complex II, CII), ubiquinol- cytochrome c oxidoreductase (cytochrome b-c1 complex, complex III, CIII) and cytochrome c oxidase (…
	kmeans	2	Yellow	#e0ff65	34	DHRS4	9606.ENSP00000326219	Dehydrogenase/reductase SDR family member 4; Reduces all-trans-retinal and 9-cis retinal. Can also catalyze the oxidation of all-trans-retinol with NADP as co-factor, but with much lower efficiency. Reduces alkyl phenyl ketones and alpha- dicarbonyl compounds with aromatic rings, such as pyrimidine-4- aldehyde, 3-benzoylpyridine, 4-benzoylpyridine, menadione and 4- hexanoylpyridine. Has no activi…
	kmeans	2	Yellow	#e0ff65	34	GLUD1	9606.ENSP00000277865	Glutamate dehydrogenase 1, mitochondrial; Mitochondrial glutamate dehydrogenase that converts L- glutamate into alpha-ketoglutarate. Plays a key role in glutamine anaplerosis by producing alpha-ketoglutarate, an important intermediate in the tricarboxylic acid cycle. May be involved in learning and memory reactions by increasing the turnover of the excitatory neurotransmitter glutamate (By simila…
	kmeans	2	Yellow	#e0ff65	34	GOT2	9606.ENSP00000245206	Aspartate aminotransferase, mitochondrial; Catalyzes the irreversible transamination of the L-tryptophan metabolite L-kynurenine to form kynurenic acid (KA). Plays a key role in amino acid metabolism. Important for metabolite exchange between mitochondria and cytosol. Facilitates cellular uptake of long-chain free fatty acids; Belongs to the class-I pyridoxal-phosphate-dependent aminotransferase …
	kmeans	2	Yellow	#e0ff65	34	GPD1	9606.ENSP00000301149	Glycerol-3-phosphate dehydrogenase 1; Belongs to the NAD-dependent glycerol-3-phosphate dehydrogenase family.
	kmeans	2	Yellow	#e0ff65	34	HADHA	9606.ENSP00000370023	Trifunctional enzyme subunit alpha, mitochondrial; Mitochondrial trifunctional enzyme catalyzes the last three of the four reactions of the mitochondrial beta-oxidation pathway. The mitochondrial beta-oxidation pathway is the major energy-producing process in tissues and is performed through four consecutive reactions breaking down fatty acids into acetyl-CoA. Among the enzymes involved in this p…
	kmeans	2	Yellow	#e0ff65	34	HADHB	9606.ENSP00000325136	Trifunctional enzyme subunit beta, mitochondrial; Mitochondrial trifunctional enzyme catalyzes the last three of the four reactions of the mitochondrial beta-oxidation pathway. The mitochondrial beta-oxidation pathway is the major energy-producing process in tissues and is performed through four consecutive reactions breaking down fatty acids into acetyl-CoA. Among the enzymes involved in this pa…
	kmeans	2	Yellow	#e0ff65	34	IDH2	9606.ENSP00000331897	Isocitrate dehydrogenase [NADP], mitochondrial; Plays a role in intermediary metabolism and energy production. It may tightly associate or interact with the pyruvate dehydrogenase complex; Belongs to the isocitrate and isopropylmalate dehydrogenases family.
	kmeans	2	Yellow	#e0ff65	34	IMMT	9606.ENSP00000387262	MICOS complex subunit MIC60; Component of the MICOS complex, a large protein complex of the mitochondrial inner membrane that plays crucial roles in the maintenance of crista junctions, inner membrane architecture, and formation of contact sites to the outer membrane. Plays an important role in the maintenance of the MICOS complex stability and the mitochondrial cristae morphology.
	kmeans	2	Yellow	#e0ff65	34	LHPP	9606.ENSP00000357835	Phospholysine phosphohistidine inorganic pyrophosphate phosphatase; Phosphatase that hydrolyzes imidodiphosphate, 3- phosphohistidine and 6-phospholysine. Has broad substrate specificity and can also hydrolyze inorganic diphosphate, but with lower efficiency (By similarity); Belongs to the HAD-like hydrolase superfamily.
	kmeans	2	Yellow	#e0ff65	34	MT-CO2	9606.ENSP00000354876	Cytochrome c oxidase subunit 2; Component of the cytochrome c oxidase, the last enzyme in the mitochondrial electron transport chain which drives oxidative phosphorylation. The respiratory chain contains 3 multisubunit complexes succinate dehydrogenase (complex II, CII), ubiquinol- cytochrome c oxidoreductase (cytochrome b-c1 complex, complex III, CIII) and cytochrome c oxidase (complex IV, CIV),…
	kmeans	2	Yellow	#e0ff65	34	NIT2	9606.ENSP00000377696	Omega-amidase NIT2; Has a omega-amidase activity. The role of omega-amidase is to remove potentially toxic intermediates by converting alpha- ketoglutaramate and alpha-ketosuccinamate to biologically useful alpha- ketoglutarate and oxaloacetate, respectively. Overexpression decreases the colony-forming capacity of cultured cells by arresting cells in the G2 phase of the cell cycle.
	kmeans	2	Yellow	#e0ff65	34	NNT	9606.ENSP00000264663	NAD(P) transhydrogenase, mitochondrial; The transhydrogenation between NADH and NADP is coupled to respiration and ATP hydrolysis and functions as a proton pump across the membrane (By similarity). May play a role in reactive oxygen species (ROS) detoxification in the adrenal gland. In the N-terminal section; belongs to the AlaDH/PNT family.
	kmeans	2	Yellow	#e0ff65	34	PDHA1	9606.ENSP00000369134	Pyruvate dehydrogenase E1 component subunit alpha, somatic form, mitochondrial; The pyruvate dehydrogenase complex catalyzes the overall conversion of pyruvate to acetyl-CoA and CO(2), and thereby links the glycolytic pathway to the tricarboxylic cycle.
	kmeans	2	Yellow	#e0ff65	34	PGAM5	9606.ENSP00000438465	Serine/threonine-protein phosphatase PGAM5, mitochondrial; Displays phosphatase activity for serine/threonine residues, and, dephosphorylates and activates MAP3K5 kinase. Has apparently no phosphoglycerate mutase activity. May be regulator of mitochondrial dynamics. Substrate for a KEAP1-dependent ubiquitin ligase complex. Contributes to the repression of NFE2L2-dependent gene expression. Acts as…
	kmeans	2	Yellow	#e0ff65	34	PGM1	9606.ENSP00000360124	Phosphoglucomutase-1; This enzyme participates in both the breakdown and synthesis of glucose; Belongs to the phosphohexose mutase family.
	kmeans	2	Yellow	#e0ff65	34	SDHB	9606.ENSP00000364649	Succinate dehydrogenase [ubiquinone] iron-sulfur subunit, mitochondrial; Iron-sulfur protein (IP) subunit of succinate dehydrogenase (SDH) that is involved in complex II of the mitochondrial electron transport chain and is responsible for transferring electrons from succinate to ubiquinone (coenzyme Q).
	kmeans	2	Yellow	#e0ff65	34	SLC25A11	9606.ENSP00000225665	Mitochondrial 2-oxoglutarate/malate carrier protein; Catalyzes the transport of 2-oxoglutarate across the inner mitochondrial membrane in an electroneutral exchange for malate or other dicarboxylic acids, and plays an important role in several metabolic processes, including the malate-aspartate shuttle, the oxoglutarate/isocitrate shuttle, in gluconeogenesis from lactate, and in nitrogen metaboli…
	kmeans	2	Yellow	#e0ff65	34	SLC25A20	9606.ENSP00000326305	Mitochondrial carnitine/acylcarnitine carrier protein; Mediates the transport of acylcarnitines of different length across the mitochondrial inner membrane from the cytosol to the mitochondrial matrix for their oxidation by the mitochondrial fatty acid-oxidation pathway.
	kmeans	2	Yellow	#e0ff65	34	SLC25A3	9606.ENSP00000228318	Phosphate carrier protein, mitochondrial; Transport of phosphate groups from the cytosol to the mitochondrial matrix. Phosphate is cotransported with H(+). May play a role regulation of the mitochondrial permeability transition pore (mPTP).
	kmeans	2	Yellow	#e0ff65	34	SLC25A4	9606.ENSP00000281456	ADP/ATP translocase 1; Involved in mitochondrial ADP/ATP transport. Catalyzes the exchange of cytoplasmic ADP with mitochondrial ATP across the mitochondrial inner membrane.
	kmeans	2	Yellow	#e0ff65	34	SUCLG2	9606.ENSP00000419325	Succinate--CoA ligase [GDP-forming] subunit beta, mitochondrial; GTP-specific succinyl-CoA synthetase functions in the citric acid cycle (TCA), coupling the hydrolysis of succinyl-CoA to the synthesis of GTP and thus represents the only step of substrate-level phosphorylation in the TCA. The beta subunit provides nucleotide specificity of the enzyme and binds the substrate succinate, while the bi…
	kmeans	3	Green	#00b247	21	ABLIM1	9606.ENSP00000277895	Actin-binding LIM protein 1; May act as scaffold protein (By similarity). May play a role in the development of the retina. Has been suggested to play a role in axon guidance.
	kmeans	3	Green	#00b247	21	AHNAK	9606.ENSP00000367263	Neuroblast differentiation-associated protein AHNAK; May be required for neuronal cell differentiation.
	kmeans	3	Green	#00b247	21	ATP2A2	9606.ENSP00000440045	Sarcoplasmic/endoplasmic reticulum calcium ATPase 2; This magnesium-dependent enzyme catalyzes the hydrolysis of ATP coupled with the translocation of calcium from the cytosol to the sarcoplasmic reticulum lumen. Isoform 2 is involved in the regulation of the contraction/relaxation cycle. Acts as a regulator of TNFSF11-mediated Ca(2+) signaling pathways via its interaction with TMEM64 which is cr…
	kmeans	3	Green	#00b247	21	CFL1	9606.ENSP00000432660	Cofilin-1; Binds to F-actin and exhibits pH-sensitive F-actin depolymerizing activity. Regulates actin cytoskeleton dynamics. Important for normal progress through mitosis and normal cytokinesis. Plays a role in the regulation of cell morphology and cytoskeletal organization. Required for the up-regulation of atypical chemokine receptor ACKR2 from endosomal compartment to cell membrane, increasin…
	kmeans	3	Green	#00b247	21	COQ5	9606.ENSP00000288532	2-methoxy-6-polyprenyl-1,4-benzoquinol methylase, mitochondrial; Methyltransferase required for the conversion of 2- polyprenyl-6-methoxy-1,4-benzoquinol (DDMQH2) to 2-polyprenyl-3-methyl- 6-methoxy-1,4-benzoquinol (DMQH2); Belongs to the class I-like SAM-binding methyltransferase superfamily. MenG/UbiE family.
	kmeans	3	Green	#00b247	21	FLNC	9606.ENSP00000327145	Filamin-C; Muscle-specific filamin, which plays a central role in muscle cells, probably by functioning as a large actin-cross-linking protein. May be involved in reorganizing the actin cytoskeleton in response to signaling events, and may also display structural functions at the Z lines in muscle cells. Critical for normal myogenesis and for maintaining the structural integrity of the muscle fib…
	kmeans	3	Green	#00b247	21	FSCN1	9606.ENSP00000371798	Fascin; Actin-binding protein that contains 2 major actin binding sites. Organizes filamentous actin into parallel bundles. Plays a role in the organization of actin filament bundles and the formation of microspikes, membrane ruffles, and stress fibers. Important for the formation of a diverse set of cell protrusions, such as filopodia, and for cell motility and migration. Mediates reorganization…
	kmeans	3	Green	#00b247	21	HSPB2	9606.ENSP00000302476	Heat shock protein beta-2; May regulate the kinase DMPK.
	kmeans	3	Green	#00b247	21	MYH7	9606.ENSP00000347507	Myosin-7; Myosins are actin-based motor molecules with ATPase activity essential for muscle contraction. Forms regular bipolar thick filaments that, together with actin thin filaments, constitute the fundamental contractile unit of skeletal and cardiac muscle.
	kmeans	3	Green	#00b247	21	MYL1	9606.ENSP00000307280	Myosin light chain 1/3, skeletal muscle isoform; Non-regulatory myosin light chain required for proper formation and/or maintenance of myofibers, and thus appropriate muscle function.
	kmeans	3	Green	#00b247	21	MYL2	9606.ENSP00000228841	Myosin regulatory light chain 2, ventricular/cardiac muscle isoform; Contractile protein that plays a role in heart development and function (By similarity). Following phosphorylation, plays a role in cross-bridge cycling kinetics and cardiac muscle contraction by increasing myosin lever arm stiffness and promoting myosin head diffusion; as a consequence of the increase in maximum contraction for…
	kmeans	3	Green	#00b247	21	MYL4	9606.ENSP00000347055	Myosin light chain 4; Regulatory light chain of myosin. Does not bind calcium.
	kmeans	3	Green	#00b247	21	MYOT	9606.ENSP00000239926	Myotilin; Component of a complex of multiple actin cross-linking proteins. Involved in the control of myofibril assembly and stability at the Z lines in muscle cells; Belongs to the myotilin/palladin family.
	kmeans	3	Green	#00b247	21	MYOZ2	9606.ENSP00000306997	Myozenin-2; Myozenins may serve as intracellular binding proteins involved in linking Z line proteins such as alpha-actinin, gamma- filamin, TCAP/telethonin, LDB3/ZASP and localizing calcineurin signaling to the sarcomere. Plays an important role in the modulation of calcineurin signaling. May play a role in myofibrillogenesis.
	kmeans	3	Green	#00b247	21	NEBL	9606.ENSP00000366326	Nebulette; Binds to actin and plays an important role in the assembly of the Z-disk. May functionally link sarcomeric actin to the desmin intermediate filaments in the heart muscle sarcomeres. Isoform 2 might play a role in the assembly of focal adhesion.
	kmeans	3	Green	#00b247	21	PDLIM5	9606.ENSP00000480359	PDZ and LIM domain 5.
	kmeans	3	Green	#00b247	21	PLEC	9606.ENSP00000323856	Plectin; Interlinks intermediate filaments with microtubules and microfilaments and anchors intermediate filaments to desmosomes or hemidesmosomes. Could also bind muscle proteins such as actin to membrane complexes in muscle. May be involved not only in the filaments network, but also in the regulation of their dynamics. Structural component of muscle. Isoform 9 plays a major role in the mainten…
	kmeans	3	Green	#00b247	21	PLN	9606.ENSP00000350132	Cardiac phospholamban; Reversibly inhibits the activity of ATP2A2 in cardiac sarcoplasmic reticulum by decreasing the apparent affinity of the ATPase for Ca(2+). Modulates the contractility of the heart muscle in response to physiological stimuli via its effects on ATP2A2. Modulates calcium re-uptake during muscle relaxation and plays an important role in calcium homeostasis in the heart muscle. …
	kmeans	3	Green	#00b247	21	PPIA	9606.ENSP00000419425	Peptidyl-prolyl cis-trans isomerase A, N-terminally processed; PPIases accelerate the folding of proteins. It catalyzes the cis-trans isomerization of proline imidic peptide bonds in oligopeptides.
	kmeans	3	Green	#00b247	21	RYR2	9606.ENSP00000355533	Ryanodine receptor 2; Calcium channel that mediates the release of Ca(2+) from the sarcoplasmic reticulum into the cytoplasm and thereby plays a key role in triggering cardiac muscle contraction. Aberrant channel activation can lead to cardiac arrhythmia. In cardiac myocytes, calcium release is triggered by increased Ca(2+) levels due to activation of the L-type calcium channel CACNA1C. The calci…
	kmeans	3	Green	#00b247	21	TNNI3	9606.ENSP00000341838	Troponin I, cardiac muscle; Troponin I is the inhibitory subunit of troponin, the thin filament regulatory complex which confers calcium-sensitivity to striated muscle actomyosin ATPase activity.
	kmeans	4	Blue	#65a3ff	2	TOLLIP	9606.ENSP00000314733	Toll-interacting protein; Component of the signaling pathway of IL-1 and Toll-like receptors. Inhibits cell activation by microbial products. Recruits IRAK1 to the IL-1 receptor complex. Inhibits IRAK1 phosphorylation and kinase activity. Connects the ubiquitin pathway to autophagy by functioning as a ubiquitin-ATG8 family adapter and thus mediating autophagic clearance of ubiquitin conjugates. T…
	kmeans	4	Blue	#65a3ff	2	TOM1L2	9606.ENSP00000368818	TOM1-like protein 2; Probable role in protein transport. May regulate growth factor-induced mitogenic signaling.
	ALB	AHSG	9606.ENSP00000295897	9606.ENSP00000393887	0	0	0	0
	ALDH9A1	GOT2	9606.ENSP00000346827	9606.ENSP00000245206	0	0	0	0
	ALDH9A1	GLUD1	9606.ENSP00000346827	9606.ENSP00000277865	0.049	0	0	0
	ALDH9A1	ACSS1	9606.ENSP00000346827	9606.ENSP00000316924	0.044	0	0	0
	ALDH9A1	HADHB	9606.ENSP00000346827	9606.ENSP00000325136	0	0	0	0
	ALDH9A1	SLC25A20	9606.ENSP00000346827	9606.ENSP00000326305	0	0	0	0
	ALDH9A1	PDHA1	9606.ENSP00000346827	9606.ENSP00000369134	0	0	0	0
	ALDH9A1	HADHA	9606.ENSP00000346827	9606.ENSP00000370023	0.042	0	0	0
	APOA4	F9	9606.ENSP00000350425	9606.ENSP00000218099	0	0	0	0
	APOA4	C3	9606.ENSP00000350425	9606.ENSP00000245907	0	0	0	0
	APOA4	ORM1	9606.ENSP00000350425	9606.ENSP00000259396	0	0	0	0
	APOA4	A1BG	9606.ENSP00000350425	9606.ENSP00000263100	0	0	0	0
	APOA4	ITIH4	9606.ENSP00000350425	9606.ENSP00000266041	0	0	0	0
	APOA4	ALB	9606.ENSP00000350425	9606.ENSP00000295897	0	0	0	0
	APOA4	CLU	9606.ENSP00000350425	9606.ENSP00000315130	0	0	0	0
	APOA4	HP	9606.ENSP00000350425	9606.ENSP00000348170	0	0	0	0
	APOA4	CFB	9606.ENSP00000350425	9606.ENSP00000416561	0	0	0	0
	APOA4	HSPG2	9606.ENSP00000350425	9606.ENSP00000363827	0	0	0	0
	APOA4	AHSG	9606.ENSP00000350425	9606.ENSP00000393887	0	0	0	0
	ATP1A1	SLC25A3	9606.ENSP00000445306	9606.ENSP00000228318	0	0	0	0
	ATP1A1	HADHB	9606.ENSP00000445306	9606.ENSP00000325136	0	0	0	0
	ATP1A1	PLN	9606.ENSP00000445306	9606.ENSP00000350132	0	0	0	0
	ATP1A1	ATP1B1	9606.ENSP00000445306	9606.ENSP00000356790	0	0	0	0
	ATP1A1	ATP2A2	9606.ENSP00000445306	9606.ENSP00000440045	0	0	0.447	0.715
	ATP1B1	PLN	9606.ENSP00000356790	9606.ENSP00000350132	0	0	0	0
	ATP1B1	ATP2A2	9606.ENSP00000356790	9606.ENSP00000440045	0	0	0	0
	ATP1B1	ATP1A1	9606.ENSP00000356790	9606.ENSP00000445306	0	0	0	0
	ATP2A2	MYL2	9606.ENSP00000440045	9606.ENSP00000228841	0	0	0	0
	ATP2A2	MYL1	9606.ENSP00000440045	9606.ENSP00000307280	0	0	0	0
	ATP2A2	HSPA5	9606.ENSP00000440045	9606.ENSP00000324173	0	0	0	0
	ATP2A2	TNNI3	9606.ENSP00000440045	9606.ENSP00000341838	0	0	0	0
	ATP2A2	MYH7	9606.ENSP00000440045	9606.ENSP00000347507	0	0	0	0
	ATP2A2	PLN	9606.ENSP00000440045	9606.ENSP00000350132	0	0	0	0
	ATP2A2	RYR2	9606.ENSP00000440045	9606.ENSP00000355533	0	0	0	0
	ATP2A2	ATP1B1	9606.ENSP00000440045	9606.ENSP00000356790	0	0	0	0
	ATP2A2	DSP	9606.ENSP00000440045	9606.ENSP00000369129	0	0	0	0
	ATP2A2	ATP1A1	9606.ENSP00000440045	9606.ENSP00000445306	0	0	0.447	0.715
	ATP5F1	SLC25A11	9606.ENSP00000358737	9606.ENSP00000225665	0	0	0	0
	ATP5F1	SLC25A3	9606.ENSP00000358737	9606.ENSP00000228318	0	0	0	0
	ATP5F1	SLC25A4	9606.ENSP00000358737	9606.ENSP00000281456	0	0	0	0
	ATP5F1	COX6A2	9606.ENSP00000358737	9606.ENSP00000287490	0	0	0	0
	ATP5F1	COQ5	9606.ENSP00000358737	9606.ENSP00000288532	0	0	0	0
	ATP5F1	HADHB	9606.ENSP00000358737	9606.ENSP00000325136	0	0	0	0
	ATP5F1	SLC25A20	9606.ENSP00000358737	9606.ENSP00000326305	0	0	0	0
	ATP5F1	IDH2	9606.ENSP00000358737	9606.ENSP00000331897	0	0	0	0
	ATP5F1	MT-CO2	9606.ENSP00000358737	9606.ENSP00000354876	0	0	0	0
	ATP5F1	LHPP	9606.ENSP00000358737	9606.ENSP00000357835	0	0	0	0
	ATP5F1	PDHA1	9606.ENSP00000358737	9606.ENSP00000369134	0	0	0	0
	ATP5F1	IMMT	9606.ENSP00000358737	9606.ENSP00000387262	0	0	0	0
	ATP5F1	SDHB	9606.ENSP00000358737	9606.ENSP00000364649	0	0	0	0
	ATP5F1	COX4I1	9606.ENSP00000358737	9606.ENSP00000457513	0	0	0	0
	BDH1	ACAT1	9606.ENSP00000376184	9606.ENSP00000265838	0	0	0	0
	BDH1	ACSS1	9606.ENSP00000376184	9606.ENSP00000316924	0	0	0	0
	BDH1	ACSL1	9606.ENSP00000376184	9606.ENSP00000422607	0	0	0	0
	C3	A1BG	9606.ENSP00000245907	9606.ENSP00000263100	0	0	0	0
	C3	TINAGL1	9606.ENSP00000245907	9606.ENSP00000271064	0	0	0	0
	C3	APOA4	9606.ENSP00000245907	9606.ENSP00000350425	0	0	0	0
	C3	ORM1	9606.ENSP00000245907	9606.ENSP00000259396	0	0	0	0
	C3	AHSG	9606.ENSP00000245907	9606.ENSP00000393887	0	0	0	0
	C3	FN1	9606.ENSP00000245907	9606.ENSP00000346839	0	0	0	0
	C3	CLU	9606.ENSP00000245907	9606.ENSP00000315130	0	0	0	0
	C3	ITIH4	9606.ENSP00000245907	9606.ENSP00000266041	0.044	0	0	0
	C3	HP	9606.ENSP00000245907	9606.ENSP00000348170	0	0	0	0
	C3	ALB	9606.ENSP00000245907	9606.ENSP00000295897	0	0	0	0
	C3	CFI	9606.ENSP00000245907	9606.ENSP00000378130	0	0	0	0
	C3	CFB	9606.ENSP00000245907	9606.ENSP00000416561	0	0	0	0
	CARS	PLEC	9606.ENSP00000369897	9606.ENSP00000323856	0	0	0	0
	CARS	ACADVL	9606.ENSP00000369897	9606.ENSP00000438689	0	0	0	0
	CDH13	HSPA5	9606.ENSP00000268613	9606.ENSP00000324173	0	0	0	0
	CFB	C3	9606.ENSP00000416561	9606.ENSP00000245907	0	0	0	0
	CFB	A1BG	9606.ENSP00000416561	9606.ENSP00000263100	0	0	0	0
	CFB	ALB	9606.ENSP00000416561	9606.ENSP00000295897	0	0	0	0
	CFB	CLU	9606.ENSP00000416561	9606.ENSP00000315130	0	0	0	0
	CFB	FN1	9606.ENSP00000416561	9606.ENSP00000346839	0	0	0	0
	CFB	APOA4	9606.ENSP00000416561	9606.ENSP00000350425	0	0	0	0
	CFB	CFI	9606.ENSP00000416561	9606.ENSP00000378130	0	0	0	0
	CFB	AHSG	9606.ENSP00000416561	9606.ENSP00000393887	0	0	0	0
	CFI	C3	9606.ENSP00000378130	9606.ENSP00000245907	0	0	0	0
	CFI	ALB	9606.ENSP00000378130	9606.ENSP00000295897	0	0	0	0
	CFI	CLU	9606.ENSP00000378130	9606.ENSP00000315130	0	0	0	0
	CFI	CFB	9606.ENSP00000378130	9606.ENSP00000416561	0	0	0	0
	CFL1	MYL2	9606.ENSP00000432660	9606.ENSP00000228841	0	0	0	0
	CFL1	ALB	9606.ENSP00000432660	9606.ENSP00000295897	0	0	0	0
	CFL1	HSPB2	9606.ENSP00000432660	9606.ENSP00000302476	0	0	0	0
	CFL1	PLEC	9606.ENSP00000432660	9606.ENSP00000323856	0	0	0	0
	CFL1	FN1	9606.ENSP00000432660	9606.ENSP00000346839	0	0	0	0
	CFL1	FSCN1	9606.ENSP00000432660	9606.ENSP00000371798	0	0	0	0
	CFL1	PPIA	9606.ENSP00000432660	9606.ENSP00000419425	0	0	0	0
	CFL1	TAGLN	9606.ENSP00000432660	9606.ENSP00000432282	0	0	0	0
	CHCHD3	SDHB	9606.ENSP00000262570	9606.ENSP00000364649	0	0	0	0
	CHCHD3	SLC25A20	9606.ENSP00000262570	9606.ENSP00000326305	0	0	0	0
	CHCHD3	COX6A2	9606.ENSP00000262570	9606.ENSP00000287490	0	0	0	0
	CHCHD3	COX4I1	9606.ENSP00000262570	9606.ENSP00000457513	0	0	0	0
	CHCHD3	IMMT	9606.ENSP00000262570	9606.ENSP00000387262	0	0	0	0
	CLU	C3	9606.ENSP00000315130	9606.ENSP00000245907	0	0	0	0
	CLU	ORM1	9606.ENSP00000315130	9606.ENSP00000259396	0	0	0	0
	CLU	A1BG	9606.ENSP00000315130	9606.ENSP00000263100	0	0	0	0
	CLU	ALB	9606.ENSP00000315130	9606.ENSP00000295897	0	0	0	0
	CLU	HSP90B1	9606.ENSP00000315130	9606.ENSP00000299767	0	0	0	0
	CLU	HSPB2	9606.ENSP00000315130	9606.ENSP00000302476	0	0	0	0
	CLU	CFI	9606.ENSP00000315130	9606.ENSP00000378130	0	0	0	0
	CLU	FN1	9606.ENSP00000315130	9606.ENSP00000346839	0	0	0	0
	CLU	AHSG	9606.ENSP00000315130	9606.ENSP00000393887	0	0	0	0
	CLU	CFB	9606.ENSP00000315130	9606.ENSP00000416561	0	0	0	0
	CLU	APOA4	9606.ENSP00000315130	9606.ENSP00000350425	0	0	0	0
	CLU	HP	9606.ENSP00000315130	9606.ENSP00000348170	0	0	0	0
	CLU	HSPA5	9606.ENSP00000315130	9606.ENSP00000324173	0	0	0	0
	COL6A2	MYOT	9606.ENSP00000300527	9606.ENSP00000239926	0	0	0	0
	COL6A2	LAMC1	9606.ENSP00000300527	9606.ENSP00000258341	0	0	0	0
	COL6A2	COL6A3	9606.ENSP00000300527	9606.ENSP00000295550	0	0	0	0.657
	COL6A2	TAGLN	9606.ENSP00000300527	9606.ENSP00000432282	0	0	0	0
	COL6A2	FLNC	9606.ENSP00000300527	9606.ENSP00000327145	0	0	0	0
	COL6A2	HSPG2	9606.ENSP00000300527	9606.ENSP00000363827	0	0	0	0
	COL6A2	LAMA2	9606.ENSP00000300527	9606.ENSP00000400365	0	0	0	0
	COL6A2	FBN1	9606.ENSP00000300527	9606.ENSP00000325527	0	0	0	0
	COL6A2	FN1	9606.ENSP00000300527	9606.ENSP00000346839	0	0	0	0
	COL6A3	MYOT	9606.ENSP00000295550	9606.ENSP00000239926	0	0	0	0
	COL6A3	LAMC1	9606.ENSP00000295550	9606.ENSP00000258341	0	0	0	0
	COL6A3	HSPG2	9606.ENSP00000295550	9606.ENSP00000363827	0	0	0	0
	COL6A3	LAMA2	9606.ENSP00000295550	9606.ENSP00000400365	0	0	0	0
	COL6A3	FN1	9606.ENSP00000295550	9606.ENSP00000346839	0	0	0	0
	COL6A3	FBN1	9606.ENSP00000295550	9606.ENSP00000325527	0	0	0	0
	COL6A3	COL6A2	9606.ENSP00000295550	9606.ENSP00000300527	0	0	0	0.657
	COQ5	ATP5F1	9606.ENSP00000288532	9606.ENSP00000358737	0	0	0	0
	COX4I1	SLC25A3	9606.ENSP00000457513	9606.ENSP00000228318	0	0	0	0
	COX4I1	CHCHD3	9606.ENSP00000457513	9606.ENSP00000262570	0	0	0	0
	COX4I1	SLC25A4	9606.ENSP00000457513	9606.ENSP00000281456	0	0	0	0
	COX4I1	COX6A2	9606.ENSP00000457513	9606.ENSP00000287490	0	0	0	0
	COX4I1	ALB	9606.ENSP00000457513	9606.ENSP00000295897	0	0	0	0
	COX4I1	HSPA5	9606.ENSP00000457513	9606.ENSP00000324173	0	0	0	0
	COX4I1	MT-CO2	9606.ENSP00000457513	9606.ENSP00000354876	0	0	0	0
	COX4I1	ATP5F1	9606.ENSP00000457513	9606.ENSP00000358737	0	0	0	0
	COX4I1	SDHB	9606.ENSP00000457513	9606.ENSP00000364649	0	0	0	0
	COX4I1	PDHA1	9606.ENSP00000457513	9606.ENSP00000369134	0	0	0	0
	COX4I1	HADHA	9606.ENSP00000457513	9606.ENSP00000370023	0	0	0	0
	COX4I1	IMMT	9606.ENSP00000457513	9606.ENSP00000387262	0	0	0	0
	COX4I1	ACADVL	9606.ENSP00000457513	9606.ENSP00000438689	0	0	0	0
	COX6A2	CHCHD3	9606.ENSP00000287490	9606.ENSP00000262570	0	0	0	0
	COX6A2	MYH7	9606.ENSP00000287490	9606.ENSP00000347507	0	0	0	0
	COX6A2	SDHB	9606.ENSP00000287490	9606.ENSP00000364649	0	0	0	0
	COX6A2	SLC25A20	9606.ENSP00000287490	9606.ENSP00000326305	0	0	0	0
	COX6A2	MT-CO2	9606.ENSP00000287490	9606.ENSP00000354876	0	0	0	0
	COX6A2	ATP5F1	9606.ENSP00000287490	9606.ENSP00000358737	0	0	0	0
	COX6A2	COX4I1	9606.ENSP00000287490	9606.ENSP00000457513	0	0	0	0
	DHX9	MVP	9606.ENSP00000356520	9606.ENSP00000378760	0	0	0	0
	DSP	FN1	9606.ENSP00000369129	9606.ENSP00000346839	0	0	0	0
	DSP	RYR2	9606.ENSP00000369129	9606.ENSP00000355533	0	0	0	0
	DSP	ATP2A2	9606.ENSP00000369129	9606.ENSP00000440045	0	0	0	0
	F9	ORM1	9606.ENSP00000218099	9606.ENSP00000259396	0	0	0	0
	F9	APOA4	9606.ENSP00000218099	9606.ENSP00000350425	0	0	0	0
	F9	AHSG	9606.ENSP00000218099	9606.ENSP00000393887	0	0	0	0
	F9	ALB	9606.ENSP00000218099	9606.ENSP00000295897	0	0	0	0
	FBN1	LAMC1	9606.ENSP00000325527	9606.ENSP00000258341	0	0	0	0
	FBN1	COL6A3	9606.ENSP00000325527	9606.ENSP00000295550	0	0	0	0
	FBN1	COL6A2	9606.ENSP00000325527	9606.ENSP00000300527	0	0	0	0
	FBN1	TAGLN	9606.ENSP00000325527	9606.ENSP00000432282	0	0	0	0
	FBN1	LAMA2	9606.ENSP00000325527	9606.ENSP00000400365	0	0	0	0
	FBN1	HSPG2	9606.ENSP00000325527	9606.ENSP00000363827	0	0	0	0
	FBN1	FN1	9606.ENSP00000325527	9606.ENSP00000346839	0	0	0	0
	FHL1	MYOT	9606.ENSP00000377710	9606.ENSP00000239926	0	0	0	0
	FHL1	FLNC	9606.ENSP00000377710	9606.ENSP00000327145	0	0	0	0
	FHL1	STAT1	9606.ENSP00000377710	9606.ENSP00000354394	0	0	0	0
	FHL2	TAGLN	9606.ENSP00000386665	9606.ENSP00000432282	0	0	0	0
	FLNC	MYL2	9606.ENSP00000327145	9606.ENSP00000228841	0	0	0	0
	FLNC	MYOT	9606.ENSP00000327145	9606.ENSP00000239926	0	0	0	0
	FLNC	COL6A2	9606.ENSP00000327145	9606.ENSP00000300527	0	0	0	0
	FLNC	HSPB2	9606.ENSP00000327145	9606.ENSP00000302476	0	0	0	0
	FLNC	MYOZ2	9606.ENSP00000327145	9606.ENSP00000306997	0	0	0	0
	FLNC	MYL1	9606.ENSP00000327145	9606.ENSP00000307280	0	0	0	0
	FLNC	MYL4	9606.ENSP00000327145	9606.ENSP00000347055	0	0	0	0
	FLNC	LAMA2	9606.ENSP00000327145	9606.ENSP00000400365	0	0	0	0
	FLNC	AHNAK	9606.ENSP00000327145	9606.ENSP00000367263	0	0	0	0
	FLNC	TNNI3	9606.ENSP00000327145	9606.ENSP00000341838	0	0	0	0
	FLNC	TAGLN	9606.ENSP00000327145	9606.ENSP00000432282	0	0	0	0
	FLNC	FHL1	9606.ENSP00000327145	9606.ENSP00000377710	0	0	0	0
	FLNC	FN1	9606.ENSP00000327145	9606.ENSP00000346839	0	0	0	0
	FLNC	MYH7	9606.ENSP00000327145	9606.ENSP00000347507	0	0	0	0
	FLNC	NEBL	9606.ENSP00000327145	9606.ENSP00000366326	0	0	0	0
	FN1	MYL2	9606.ENSP00000346839	9606.ENSP00000228841	0	0	0	0
	FN1	C3	9606.ENSP00000346839	9606.ENSP00000245907	0	0	0	0
	FN1	LAMC1	9606.ENSP00000346839	9606.ENSP00000258341	0	0	0	0
	FN1	ITIH4	9606.ENSP00000346839	9606.ENSP00000266041	0	0	0	0
	FN1	COL6A3	9606.ENSP00000346839	9606.ENSP00000295550	0	0	0	0
	FN1	ALB	9606.ENSP00000346839	9606.ENSP00000295897	0	0	0	0
	FN1	HSP90B1	9606.ENSP00000346839	9606.ENSP00000299767	0	0	0	0
	FN1	COL6A2	9606.ENSP00000346839	9606.ENSP00000300527	0	0	0	0
	FN1	CLU	9606.ENSP00000346839	9606.ENSP00000315130	0	0	0	0
	FN1	PLEC	9606.ENSP00000346839	9606.ENSP00000323856	0	0	0	0
	FN1	HSPA5	9606.ENSP00000346839	9606.ENSP00000324173	0	0	0	0
	FN1	FBN1	9606.ENSP00000346839	9606.ENSP00000325527	0	0	0	0
	FN1	FLNC	9606.ENSP00000346839	9606.ENSP00000327145	0	0	0	0
	FN1	AHSG	9606.ENSP00000346839	9606.ENSP00000393887	0	0	0	0
	FN1	PODXL	9606.ENSP00000346839	9606.ENSP00000367817	0	0	0	0
	FN1	STAT1	9606.ENSP00000346839	9606.ENSP00000354394	0	0	0	0
	FN1	HP	9606.ENSP00000346839	9606.ENSP00000348170	0	0	0	0
	FN1	LAMA2	9606.ENSP00000346839	9606.ENSP00000400365	0	0	0	0
	FN1	CFB	9606.ENSP00000346839	9606.ENSP00000416561	0	0	0	0
	FN1	FSCN1	9606.ENSP00000346839	9606.ENSP00000371798	0	0	0	0
	FN1	CFL1	9606.ENSP00000346839	9606.ENSP00000432660	0	0	0	0
	FN1	DSP	9606.ENSP00000346839	9606.ENSP00000369129	0	0	0	0
	FN1	TAGLN	9606.ENSP00000346839	9606.ENSP00000432282	0	0	0	0
	FN1	NES	9606.ENSP00000346839	9606.ENSP00000357206	0	0	0	0
	FN1	HSPG2	9606.ENSP00000346839	9606.ENSP00000363827	0	0	0	0
	FSCN1	ABLIM1	9606.ENSP00000371798	9606.ENSP00000277895	0	0	0	0
	FSCN1	FN1	9606.ENSP00000371798	9606.ENSP00000346839	0	0	0	0
	FSCN1	STAT1	9606.ENSP00000371798	9606.ENSP00000354394	0	0	0	0
	FSCN1	PODXL	9606.ENSP00000371798	9606.ENSP00000367817	0	0	0	0
	FSCN1	SUCLG2	9606.ENSP00000371798	9606.ENSP00000419325	0	0	0	0
	FSCN1	CFL1	9606.ENSP00000371798	9606.ENSP00000432660	0	0	0	0
	GALK1	PGM1	9606.ENSP00000465930	9606.ENSP00000360124	0	0	0	0
	GBP1	STAT1	9606.ENSP00000359504	9606.ENSP00000354394	0	0	0	0
	GHITM	SDHB	9606.ENSP00000361207	9606.ENSP00000364649	0	0	0	0
	GLUD1	GOT2	9606.ENSP00000277865	9606.ENSP00000245206	0	0	0	0
	GLUD1	NNT	9606.ENSP00000277865	9606.ENSP00000264663	0.153	0	0	0
	GLUD1	ACAT1	9606.ENSP00000277865	9606.ENSP00000265838	0.046	0	0	0
	GLUD1	GPD1	9606.ENSP00000277865	9606.ENSP00000301149	0.07	0	0	0
	GLUD1	SUCLG2	9606.ENSP00000277865	9606.ENSP00000419325	0.071	0	0	0
	GLUD1	PGM1	9606.ENSP00000277865	9606.ENSP00000360124	0	0	0	0
	GLUD1	PDHA1	9606.ENSP00000277865	9606.ENSP00000369134	0	0	0	0
	GLUD1	ALDH9A1	9606.ENSP00000277865	9606.ENSP00000346827	0.049	0	0	0
	GLUD1	IDH2	9606.ENSP00000277865	9606.ENSP00000331897	0	0	0	0
	GLUD1	NIT2	9606.ENSP00000277865	9606.ENSP00000377696	0	0	0	0
	GOT2	SLC25A11	9606.ENSP00000245206	9606.ENSP00000225665	0	0	0	0
	GOT2	HADHA	9606.ENSP00000245206	9606.ENSP00000370023	0	0	0	0
	GOT2	ALDH9A1	9606.ENSP00000245206	9606.ENSP00000346827	0	0	0	0
	GOT2	PHYH	9606.ENSP00000245206	9606.ENSP00000263038	0	0	0	0
	GOT2	PPIA	9606.ENSP00000245206	9606.ENSP00000419425	0	0	0	0
	GOT2	HP	9606.ENSP00000245206	9606.ENSP00000348170	0	0	0	0
	GOT2	TNNI3	9606.ENSP00000245206	9606.ENSP00000341838	0	0	0	0
	GOT2	ACSL1	9606.ENSP00000245206	9606.ENSP00000422607	0	0	0	0
	GOT2	PDHA1	9606.ENSP00000245206	9606.ENSP00000369134	0.048	0	0	0
	GOT2	PGM1	9606.ENSP00000245206	9606.ENSP00000360124	0	0	0	0
	GOT2	ALB	9606.ENSP00000245206	9606.ENSP00000295897	0	0	0	0
	GOT2	SDHB	9606.ENSP00000245206	9606.ENSP00000364649	0	0	0	0
	GOT2	NIT2	9606.ENSP00000245206	9606.ENSP00000377696	0	0	0	0
	GOT2	IDH2	9606.ENSP00000245206	9606.ENSP00000331897	0	0	0	0
	GOT2	GLUD1	9606.ENSP00000245206	9606.ENSP00000277865	0	0	0	0
	GPD1	NNT	9606.ENSP00000301149	9606.ENSP00000264663	0.206	0	0	0
	GPD1	GLUD1	9606.ENSP00000301149	9606.ENSP00000277865	0.07	0	0	0
	GPD1	ACSL1	9606.ENSP00000301149	9606.ENSP00000422607	0.048	0	0	0
	GPD1	PGM1	9606.ENSP00000301149	9606.ENSP00000360124	0	0	0	0
	HADHA	GOT2	9606.ENSP00000370023	9606.ENSP00000245206	0	0	0	0
	HADHA	ACAT1	9606.ENSP00000370023	9606.ENSP00000265838	0.057	0.009	0	0
	HADHA	HADHB	9606.ENSP00000370023	9606.ENSP00000325136	0.057	0.042	0.315	0
	HADHA	SLC25A20	9606.ENSP00000370023	9606.ENSP00000326305	0	0	0	0
	HADHA	ALDH9A1	9606.ENSP00000370023	9606.ENSP00000346827	0.042	0	0	0
	HADHA	PDHA1	9606.ENSP00000370023	9606.ENSP00000369134	0	0	0	0
	HADHA	COX4I1	9606.ENSP00000370023	9606.ENSP00000457513	0	0	0	0
	HADHA	SUCLG2	9606.ENSP00000370023	9606.ENSP00000419325	0.042	0	0	0
	HADHA	ACSL1	9606.ENSP00000370023	9606.ENSP00000422607	0.052	0	0	0
	HADHA	ACADVL	9606.ENSP00000370023	9606.ENSP00000438689	0.049	0	0	0
	HADHB	SLC25A11	9606.ENSP00000325136	9606.ENSP00000225665	0	0	0	0
	HADHB	SLC25A3	9606.ENSP00000325136	9606.ENSP00000228318	0	0	0	0
	HADHB	ACAT1	9606.ENSP00000325136	9606.ENSP00000265838	0	0	0.441	0.771
	HADHB	ACSS1	9606.ENSP00000325136	9606.ENSP00000316924	0.054	0	0	0
	HADHB	PDHA1	9606.ENSP00000325136	9606.ENSP00000369134	0	0	0	0
	HADHB	ATP5F1	9606.ENSP00000325136	9606.ENSP00000358737	0	0	0	0
	HADHB	SDHB	9606.ENSP00000325136	9606.ENSP00000364649	0	0	0	0
	HADHB	ALDH9A1	9606.ENSP00000325136	9606.ENSP00000346827	0	0	0	0
	HADHB	ACSL1	9606.ENSP00000325136	9606.ENSP00000422607	0.069	0	0	0
	HADHB	SLC25A20	9606.ENSP00000325136	9606.ENSP00000326305	0	0	0	0
	HADHB	ATP1A1	9606.ENSP00000325136	9606.ENSP00000445306	0	0	0	0
	HADHB	SUCLG2	9606.ENSP00000325136	9606.ENSP00000419325	0.048	0	0	0
	HADHB	ACADVL	9606.ENSP00000325136	9606.ENSP00000438689	0.055	0	0	0
	HADHB	HADHA	9606.ENSP00000325136	9606.ENSP00000370023	0.057	0.042	0.315	0
	HHATL	ACAT1	9606.ENSP00000405423	9606.ENSP00000265838	0	0	0	0
	HP	GOT2	9606.ENSP00000348170	9606.ENSP00000245206	0	0	0	0
	HP	C3	9606.ENSP00000348170	9606.ENSP00000245907	0	0	0	0
	HP	ORM1	9606.ENSP00000348170	9606.ENSP00000259396	0	0	0	0
	HP	A1BG	9606.ENSP00000348170	9606.ENSP00000263100	0	0	0	0
	HP	ITIH4	9606.ENSP00000348170	9606.ENSP00000266041	0	0	0	0
	HP	ALB	9606.ENSP00000348170	9606.ENSP00000295897	0	0	0	0
	HP	CLU	9606.ENSP00000348170	9606.ENSP00000315130	0	0	0	0
	HP	FN1	9606.ENSP00000348170	9606.ENSP00000346839	0	0	0	0
	HP	AHSG	9606.ENSP00000348170	9606.ENSP00000393887	0	0	0	0
	HP	APOA4	9606.ENSP00000348170	9606.ENSP00000350425	0	0	0	0
	HSP90B1	ALB	9606.ENSP00000299767	9606.ENSP00000295897	0	0	0	0
	HSP90B1	MT-CO2	9606.ENSP00000299767	9606.ENSP00000354876	0	0	0	0
	HSP90B1	PPIA	9606.ENSP00000299767	9606.ENSP00000419425	0	0	0	0
	HSP90B1	FN1	9606.ENSP00000299767	9606.ENSP00000346839	0	0	0	0
	HSP90B1	CLU	9606.ENSP00000299767	9606.ENSP00000315130	0	0	0	0
	HSP90B1	STAT1	9606.ENSP00000299767	9606.ENSP00000354394	0	0	0	0
	HSP90B1	HSPB2	9606.ENSP00000299767	9606.ENSP00000302476	0	0	0	0
	HSP90B1	TXNDC5	9606.ENSP00000299767	9606.ENSP00000369081	0	0	0	0
	HSP90B1	HSPA5	9606.ENSP00000299767	9606.ENSP00000324173	0	0	0	0
	HSPA5	CDH13	9606.ENSP00000324173	9606.ENSP00000268613	0	0	0	0
	HSPA5	ALB	9606.ENSP00000324173	9606.ENSP00000295897	0	0	0	0
	HSPA5	HSP90B1	9606.ENSP00000324173	9606.ENSP00000299767	0	0	0	0
	HSPA5	HSPB2	9606.ENSP00000324173	9606.ENSP00000302476	0	0	0	0
	HSPA5	CLU	9606.ENSP00000324173	9606.ENSP00000315130	0	0	0	0
	HSPA5	FN1	9606.ENSP00000324173	9606.ENSP00000346839	0	0	0	0
	HSPA5	COX4I1	9606.ENSP00000324173	9606.ENSP00000457513	0	0	0	0
	HSPA5	PPIA	9606.ENSP00000324173	9606.ENSP00000419425	0	0.004	0	0
	HSPA5	ACSL1	9606.ENSP00000324173	9606.ENSP00000422607	0	0	0	0
	HSPA5	ATP2A2	9606.ENSP00000324173	9606.ENSP00000440045	0	0	0	0
	HSPA5	TXNDC5	9606.ENSP00000324173	9606.ENSP00000369081	0	0	0	0
	HSPB2	ALB	9606.ENSP00000302476	9606.ENSP00000295897	0	0	0	0
	HSPB2	HSP90B1	9606.ENSP00000302476	9606.ENSP00000299767	0	0	0	0
	HSPB2	FLNC	9606.ENSP00000302476	9606.ENSP00000327145	0	0	0	0
	HSPB2	CFL1	9606.ENSP00000302476	9606.ENSP00000432660	0	0	0	0
	HSPB2	CLU	9606.ENSP00000302476	9606.ENSP00000315130	0	0	0	0
	HSPB2	PLEC	9606.ENSP00000302476	9606.ENSP00000323856	0	0	0	0
	HSPB2	HSPA5	9606.ENSP00000302476	9606.ENSP00000324173	0	0	0	0
	HSPG2	LAMC1	9606.ENSP00000363827	9606.ENSP00000258341	0	0	0	0.572
	HSPG2	ITIH4	9606.ENSP00000363827	9606.ENSP00000266041	0	0	0	0
	HSPG2	TINAGL1	9606.ENSP00000363827	9606.ENSP00000271064	0	0	0	0
	HSPG2	COL6A3	9606.ENSP00000363827	9606.ENSP00000295550	0	0	0	0
	HSPG2	ALB	9606.ENSP00000363827	9606.ENSP00000295897	0	0	0	0
	HSPG2	COL6A2	9606.ENSP00000363827	9606.ENSP00000300527	0	0	0	0
	HSPG2	FBN1	9606.ENSP00000363827	9606.ENSP00000325527	0	0	0	0
	HSPG2	FN1	9606.ENSP00000363827	9606.ENSP00000346839	0	0	0	0
	HSPG2	PLN	9606.ENSP00000363827	9606.ENSP00000350132	0	0	0	0
	HSPG2	APOA4	9606.ENSP00000363827	9606.ENSP00000350425	0	0	0	0
	HSPG2	LAMB2	9606.ENSP00000363827	9606.ENSP00000388325	0	0	0	0.546
	HSPG2	LAMA2	9606.ENSP00000363827	9606.ENSP00000400365	0	0	0	0.581
	IDH2	GOT2	9606.ENSP00000331897	9606.ENSP00000245206	0	0	0	0
	IDH2	NNT	9606.ENSP00000331897	9606.ENSP00000264663	0	0	0	0
	IDH2	GLUD1	9606.ENSP00000331897	9606.ENSP00000277865	0	0	0	0
	IDH2	ACSS1	9606.ENSP00000331897	9606.ENSP00000316924	0	0	0	0
	IDH2	SUCLG2	9606.ENSP00000331897	9606.ENSP00000419325	0.135	0	0	0
	IDH2	PDHA1	9606.ENSP00000331897	9606.ENSP00000369134	0	0	0	0
	IDH2	PGM1	9606.ENSP00000331897	9606.ENSP00000360124	0	0	0	0
	IDH2	ATP5F1	9606.ENSP00000331897	9606.ENSP00000358737	0	0	0	0
	IDH2	SDHB	9606.ENSP00000331897	9606.ENSP00000364649	0.126	0	0	0
	IDH2	NIT2	9606.ENSP00000331897	9606.ENSP00000377696	0.059	0	0	0
	IMMT	SLC25A3	9606.ENSP00000387262	9606.ENSP00000228318	0	0	0	0
	IMMT	CHCHD3	9606.ENSP00000387262	9606.ENSP00000262570	0	0	0	0
	IMMT	SLC25A4	9606.ENSP00000387262	9606.ENSP00000281456	0	0	0	0
	IMMT	ATP5F1	9606.ENSP00000387262	9606.ENSP00000358737	0	0	0	0
	IMMT	PDHA1	9606.ENSP00000387262	9606.ENSP00000369134	0	0	0	0
	IMMT	COX4I1	9606.ENSP00000387262	9606.ENSP00000457513	0	0	0	0
	ITIH4	C3	9606.ENSP00000266041	9606.ENSP00000245907	0.044	0	0	0
	ITIH4	ORM1	9606.ENSP00000266041	9606.ENSP00000259396	0	0	0	0
	ITIH4	A1BG	9606.ENSP00000266041	9606.ENSP00000263100	0	0	0	0
	ITIH4	HSPG2	9606.ENSP00000266041	9606.ENSP00000363827	0	0	0	0
	ITIH4	MVP	9606.ENSP00000266041	9606.ENSP00000378760	0	0	0	0
	ITIH4	APOA4	9606.ENSP00000266041	9606.ENSP00000350425	0	0	0	0
	ITIH4	PPIA	9606.ENSP00000266041	9606.ENSP00000419425	0	0	0	0
	ITIH4	AHSG	9606.ENSP00000266041	9606.ENSP00000393887	0	0	0	0
	ITIH4	HP	9606.ENSP00000266041	9606.ENSP00000348170	0	0	0	0
	ITIH4	ALB	9606.ENSP00000266041	9606.ENSP00000295897	0	0	0	0
	ITIH4	FN1	9606.ENSP00000266041	9606.ENSP00000346839	0	0	0	0
	LAMA2	MYOT	9606.ENSP00000400365	9606.ENSP00000239926	0	0	0	0
	LAMA2	LAMC1	9606.ENSP00000400365	9606.ENSP00000258341	0	0	0	0.717
	LAMA2	COL6A3	9606.ENSP00000400365	9606.ENSP00000295550	0	0	0	0
	LAMA2	COL6A2	9606.ENSP00000400365	9606.ENSP00000300527	0	0	0	0
	LAMA2	FBN1	9606.ENSP00000400365	9606.ENSP00000325527	0	0	0	0
	LAMA2	FLNC	9606.ENSP00000400365	9606.ENSP00000327145	0	0	0	0
	LAMA2	FN1	9606.ENSP00000400365	9606.ENSP00000346839	0	0	0	0
	LAMA2	HSPG2	9606.ENSP00000400365	9606.ENSP00000363827	0	0	0	0.581
	LAMA2	LAMB2	9606.ENSP00000400365	9606.ENSP00000388325	0	0	0	0.616
	LAMB2	LAMC1	9606.ENSP00000388325	9606.ENSP00000258341	0	0	0	0.67
	LAMB2	HSPG2	9606.ENSP00000388325	9606.ENSP00000363827	0	0	0	0.546
	LAMB2	LAMA2	9606.ENSP00000388325	9606.ENSP00000400365	0	0	0	0.616
	LAMC1	FBN1	9606.ENSP00000258341	9606.ENSP00000325527	0	0	0	0
	LAMC1	COL6A3	9606.ENSP00000258341	9606.ENSP00000295550	0	0	0	0
	LAMC1	COL6A2	9606.ENSP00000258341	9606.ENSP00000300527	0	0	0	0
	LAMC1	FN1	9606.ENSP00000258341	9606.ENSP00000346839	0	0	0	0
	LAMC1	HSPG2	9606.ENSP00000258341	9606.ENSP00000363827	0	0	0	0.572
	LAMC1	LAMA2	9606.ENSP00000258341	9606.ENSP00000400365	0	0	0	0.717
	LAMC1	LAMB2	9606.ENSP00000258341	9606.ENSP00000388325	0	0	0	0.67
	LHPP	AHNAK	9606.ENSP00000357835	9606.ENSP00000367263	0	0	0	0
	LHPP	PGAM5	9606.ENSP00000357835	9606.ENSP00000438465	0	0	0	0
	LHPP	ATP5F1	9606.ENSP00000357835	9606.ENSP00000358737	0	0	0	0
	MT-CO2	SLC25A3	9606.ENSP00000354876	9606.ENSP00000228318	0	0	0	0
	MT-CO2	SLC25A4	9606.ENSP00000354876	9606.ENSP00000281456	0	0	0	0
	MT-CO2	COX6A2	9606.ENSP00000354876	9606.ENSP00000287490	0	0	0	0
	MT-CO2	HSP90B1	9606.ENSP00000354876	9606.ENSP00000299767	0	0	0	0
	MT-CO2	ATP5F1	9606.ENSP00000354876	9606.ENSP00000358737	0	0	0	0
	MT-CO2	SDHB	9606.ENSP00000354876	9606.ENSP00000364649	0	0	0	0
	MT-CO2	COX4I1	9606.ENSP00000354876	9606.ENSP00000457513	0	0	0	0
	MVP	ITIH4	9606.ENSP00000378760	9606.ENSP00000266041	0	0	0	0
	MVP	DHX9	9606.ENSP00000378760	9606.ENSP00000356520	0	0	0	0
	MYH7	MYL2	9606.ENSP00000347507	9606.ENSP00000228841	0	0	0	0
	MYH7	MYOT	9606.ENSP00000347507	9606.ENSP00000239926	0	0	0	0
	MYH7	COX6A2	9606.ENSP00000347507	9606.ENSP00000287490	0	0	0	0
	MYH7	MYOZ2	9606.ENSP00000347507	9606.ENSP00000306997	0	0	0	0
	MYH7	MYL1	9606.ENSP00000347507	9606.ENSP00000307280	0	0	0	0
	MYH7	FLNC	9606.ENSP00000347507	9606.ENSP00000327145	0	0	0	0
	MYH7	TNNI3	9606.ENSP00000347507	9606.ENSP00000341838	0	0	0	0
	MYH7	MYL4	9606.ENSP00000347507	9606.ENSP00000347055	0	0	0	0
	MYH7	PLN	9606.ENSP00000347507	9606.ENSP00000350132	0	0	0	0
	MYH7	NEBL	9606.ENSP00000347507	9606.ENSP00000366326	0	0	0	0
	MYH7	RYR2	9606.ENSP00000347507	9606.ENSP00000355533	0	0	0	0
	MYH7	ATP2A2	9606.ENSP00000347507	9606.ENSP00000440045	0	0	0	0
	MYL1	MYL2	9606.ENSP00000307280	9606.ENSP00000228841	0	0	0	0.685
	MYL1	MYOT	9606.ENSP00000307280	9606.ENSP00000239926	0	0	0	0
	MYL1	MYOZ2	9606.ENSP00000307280	9606.ENSP00000306997	0	0	0	0
	MYL1	FLNC	9606.ENSP00000307280	9606.ENSP00000327145	0	0	0	0
	MYL1	ATP2A2	9606.ENSP00000307280	9606.ENSP00000440045	0	0	0	0
	MYL1	TNNI3	9606.ENSP00000307280	9606.ENSP00000341838	0	0	0	0
	MYL1	MYL4	9606.ENSP00000307280	9606.ENSP00000347055	0	0	0	0.971
	MYL1	MYH7	9606.ENSP00000307280	9606.ENSP00000347507	0	0	0	0
	MYL2	ALB	9606.ENSP00000228841	9606.ENSP00000295897	0	0	0	0
	MYL2	FLNC	9606.ENSP00000228841	9606.ENSP00000327145	0	0	0	0
	MYL2	SLC25A4	9606.ENSP00000228841	9606.ENSP00000281456	0	0	0	0
	MYL2	MYOT	9606.ENSP00000228841	9606.ENSP00000239926	0	0	0	0
	MYL2	FN1	9606.ENSP00000228841	9606.ENSP00000346839	0	0	0	0
	MYL2	PLN	9606.ENSP00000228841	9606.ENSP00000350132	0	0	0	0
	MYL2	RCC1	9606.ENSP00000228841	9606.ENSP00000362937	0	0	0	0
	MYL2	CFL1	9606.ENSP00000228841	9606.ENSP00000432660	0	0	0	0
	MYL2	ATP2A2	9606.ENSP00000228841	9606.ENSP00000440045	0	0	0	0
	MYL2	RYR2	9606.ENSP00000228841	9606.ENSP00000355533	0	0	0	0
	MYL2	MYOZ2	9606.ENSP00000228841	9606.ENSP00000306997	0	0	0	0
	MYL2	MYL4	9606.ENSP00000228841	9606.ENSP00000347055	0	0	0	0.678
	MYL2	TNNI3	9606.ENSP00000228841	9606.ENSP00000341838	0	0	0	0
	MYL2	MYL1	9606.ENSP00000228841	9606.ENSP00000307280	0	0	0	0.685
	MYL2	MYH7	9606.ENSP00000228841	9606.ENSP00000347507	0	0	0	0
	MYL4	MYL2	9606.ENSP00000347055	9606.ENSP00000228841	0	0	0	0.678
	MYL4	MYL1	9606.ENSP00000347055	9606.ENSP00000307280	0	0	0	0.971
	MYL4	FLNC	9606.ENSP00000347055	9606.ENSP00000327145	0	0	0	0
	MYL4	TNNI3	9606.ENSP00000347055	9606.ENSP00000341838	0	0	0	0
	MYL4	RYR2	9606.ENSP00000347055	9606.ENSP00000355533	0	0	0	0
	MYL4	MYH7	9606.ENSP00000347055	9606.ENSP00000347507	0	0	0	0
	MYOT	MYL2	9606.ENSP00000239926	9606.ENSP00000228841	0	0	0	0
	MYOT	COL6A3	9606.ENSP00000239926	9606.ENSP00000295550	0	0	0	0
	MYOT	COL6A2	9606.ENSP00000239926	9606.ENSP00000300527	0	0	0	0
	MYOT	LAMA2	9606.ENSP00000239926	9606.ENSP00000400365	0	0	0	0
	MYOT	FHL1	9606.ENSP00000239926	9606.ENSP00000377710	0	0	0	0
	MYOT	NEBL	9606.ENSP00000239926	9606.ENSP00000366326	0	0	0	0
	MYOT	MYH7	9606.ENSP00000239926	9606.ENSP00000347507	0	0	0	0
	MYOT	MYL1	9606.ENSP00000239926	9606.ENSP00000307280	0	0	0	0
	MYOT	PLEC	9606.ENSP00000239926	9606.ENSP00000323856	0	0	0	0
	MYOT	MYOZ2	9606.ENSP00000239926	9606.ENSP00000306997	0	0	0	0
	MYOT	FLNC	9606.ENSP00000239926	9606.ENSP00000327145	0	0	0	0
	MYOZ2	MYL2	9606.ENSP00000306997	9606.ENSP00000228841	0	0	0	0
	MYOZ2	MYOT	9606.ENSP00000306997	9606.ENSP00000239926	0	0	0	0
	MYOZ2	RYR2	9606.ENSP00000306997	9606.ENSP00000355533	0	0	0	0
	MYOZ2	MYL1	9606.ENSP00000306997	9606.ENSP00000307280	0	0	0	0
	MYOZ2	NEBL	9606.ENSP00000306997	9606.ENSP00000366326	0	0	0	0
	MYOZ2	TNNI3	9606.ENSP00000306997	9606.ENSP00000341838	0	0	0	0
	MYOZ2	MYH7	9606.ENSP00000306997	9606.ENSP00000347507	0	0	0	0
	MYOZ2	PLN	9606.ENSP00000306997	9606.ENSP00000350132	0	0	0	0
	MYOZ2	FLNC	9606.ENSP00000306997	9606.ENSP00000327145	0	0	0	0
	MYOZ2	PDLIM5	9606.ENSP00000306997	9606.ENSP00000480359	0	0	0	0
	NEBL	MYOT	9606.ENSP00000366326	9606.ENSP00000239926	0	0	0	0
	NEBL	MYOZ2	9606.ENSP00000366326	9606.ENSP00000306997	0	0	0	0
	NEBL	FLNC	9606.ENSP00000366326	9606.ENSP00000327145	0	0	0	0
	NEBL	TNNI3	9606.ENSP00000366326	9606.ENSP00000341838	0	0	0	0
	NEBL	MYH7	9606.ENSP00000366326	9606.ENSP00000347507	0	0	0	0
	NEDD8	PLEC	9606.ENSP00000250495	9606.ENSP00000323856	0	0	0	0
	NES	ALB	9606.ENSP00000357206	9606.ENSP00000295897	0	0	0	0
	NES	FN1	9606.ENSP00000357206	9606.ENSP00000346839	0	0	0	0
	NIT2	GOT2	9606.ENSP00000377696	9606.ENSP00000245206	0	0	0	0
	NIT2	GLUD1	9606.ENSP00000377696	9606.ENSP00000277865	0	0	0	0
	NIT2	IDH2	9606.ENSP00000377696	9606.ENSP00000331897	0.059	0	0	0
	NNT	GPD1	9606.ENSP00000264663	9606.ENSP00000301149	0.206	0	0	0
	NNT	GLUD1	9606.ENSP00000264663	9606.ENSP00000277865	0.153	0	0	0
	NNT	IDH2	9606.ENSP00000264663	9606.ENSP00000331897	0	0	0	0
	ORM1	F9	9606.ENSP00000259396	9606.ENSP00000218099	0	0	0	0
	ORM1	C3	9606.ENSP00000259396	9606.ENSP00000245907	0	0	0	0
	ORM1	CLU	9606.ENSP00000259396	9606.ENSP00000315130	0	0	0	0
	ORM1	A1BG	9606.ENSP00000259396	9606.ENSP00000263100	0	0	0	0
	ORM1	ITIH4	9606.ENSP00000259396	9606.ENSP00000266041	0	0	0	0
	ORM1	APOA4	9606.ENSP00000259396	9606.ENSP00000350425	0	0	0	0
	ORM1	HP	9606.ENSP00000259396	9606.ENSP00000348170	0	0	0	0
	ORM1	AHSG	9606.ENSP00000259396	9606.ENSP00000393887	0	0	0	0
	ORM1	ALB	9606.ENSP00000259396	9606.ENSP00000295897	0	0	0	0
	PDHA1	GOT2	9606.ENSP00000369134	9606.ENSP00000245206	0.048	0	0	0
	PDHA1	ACAT1	9606.ENSP00000369134	9606.ENSP00000265838	0	0	0	0
	PDHA1	GLUD1	9606.ENSP00000369134	9606.ENSP00000277865	0	0	0	0
	PDHA1	SLC25A4	9606.ENSP00000369134	9606.ENSP00000281456	0	0	0	0
	PDHA1	HADHB	9606.ENSP00000369134	9606.ENSP00000325136	0	0	0	0
	PDHA1	IDH2	9606.ENSP00000369134	9606.ENSP00000331897	0	0	0	0
	PDHA1	ALDH9A1	9606.ENSP00000369134	9606.ENSP00000346827	0	0	0	0
	PDHA1	ATP5F1	9606.ENSP00000369134	9606.ENSP00000358737	0	0	0	0
	PDHA1	SDHB	9606.ENSP00000369134	9606.ENSP00000364649	0	0	0	0
	PDHA1	HADHA	9606.ENSP00000369134	9606.ENSP00000370023	0	0	0	0
	PDHA1	SUCLG2	9606.ENSP00000369134	9606.ENSP00000419325	0	0	0	0
	PDHA1	COX4I1	9606.ENSP00000369134	9606.ENSP00000457513	0	0	0	0
	PDHA1	AASS	9606.ENSP00000369134	9606.ENSP00000377040	0.043	0	0	0
	PDHA1	IMMT	9606.ENSP00000369134	9606.ENSP00000387262	0	0	0	0
	PDLIM5	ABLIM1	9606.ENSP00000480359	9606.ENSP00000277895	0	0	0	0.575
	PDLIM5	MYOZ2	9606.ENSP00000480359	9606.ENSP00000306997	0	0	0	0
	PDLIM5	PLEC	9606.ENSP00000480359	9606.ENSP00000323856	0	0	0	0
	PGAM5	LHPP	9606.ENSP00000438465	9606.ENSP00000357835	0	0	0	0
	PGM1	GOT2	9606.ENSP00000360124	9606.ENSP00000245206	0	0	0	0
	PGM1	GLUD1	9606.ENSP00000360124	9606.ENSP00000277865	0	0	0	0
	PGM1	GPD1	9606.ENSP00000360124	9606.ENSP00000301149	0	0	0	0
	PGM1	IDH2	9606.ENSP00000360124	9606.ENSP00000331897	0	0	0	0
	PGM1	GALK1	9606.ENSP00000360124	9606.ENSP00000465930	0	0	0	0
	PHYH	GOT2	9606.ENSP00000263038	9606.ENSP00000245206	0	0	0	0
	PHYH	ACADVL	9606.ENSP00000263038	9606.ENSP00000438689	0	0	0	0
	PLEC	MYOT	9606.ENSP00000323856	9606.ENSP00000239926	0	0	0	0
	PLEC	NEDD8	9606.ENSP00000323856	9606.ENSP00000250495	0	0	0	0
	PLEC	ABLIM1	9606.ENSP00000323856	9606.ENSP00000277895	0	0	0	0
	PLEC	SLC25A4	9606.ENSP00000323856	9606.ENSP00000281456	0	0	0	0
	PLEC	HSPB2	9606.ENSP00000323856	9606.ENSP00000302476	0	0	0	0
	PLEC	PDLIM5	9606.ENSP00000323856	9606.ENSP00000480359	0	0	0	0
	PLEC	CFL1	9606.ENSP00000323856	9606.ENSP00000432660	0	0	0	0
	PLEC	CARS	9606.ENSP00000323856	9606.ENSP00000369897	0	0	0	0
	PLEC	AHNAK	9606.ENSP00000323856	9606.ENSP00000367263	0	0	0	0
	PLEC	FN1	9606.ENSP00000323856	9606.ENSP00000346839	0	0	0	0
	PLN	MYL2	9606.ENSP00000350132	9606.ENSP00000228841	0	0	0	0
	PLN	MYOZ2	9606.ENSP00000350132	9606.ENSP00000306997	0	0	0	0
	PLN	TNNI3	9606.ENSP00000350132	9606.ENSP00000341838	0	0	0	0
	PLN	MYH7	9606.ENSP00000350132	9606.ENSP00000347507	0	0	0	0
	PLN	HSPG2	9606.ENSP00000350132	9606.ENSP00000363827	0	0	0	0
	PLN	RYR2	9606.ENSP00000350132	9606.ENSP00000355533	0	0	0	0
	PLN	ATP1B1	9606.ENSP00000350132	9606.ENSP00000356790	0	0	0	0
	PLN	ATP1A1	9606.ENSP00000350132	9606.ENSP00000445306	0	0	0	0
	PLN	ATP2A2	9606.ENSP00000350132	9606.ENSP00000440045	0	0	0	0
	PODXL	ALB	9606.ENSP00000367817	9606.ENSP00000295897	0	0	0	0
	PODXL	FN1	9606.ENSP00000367817	9606.ENSP00000346839	0	0	0	0
	PODXL	FSCN1	9606.ENSP00000367817	9606.ENSP00000371798	0	0	0	0
	PPIA	GOT2	9606.ENSP00000419425	9606.ENSP00000245206	0	0	0	0
	PPIA	ITIH4	9606.ENSP00000419425	9606.ENSP00000266041	0	0	0	0
	PPIA	ALB	9606.ENSP00000419425	9606.ENSP00000295897	0	0	0	0
	PPIA	HSP90B1	9606.ENSP00000419425	9606.ENSP00000299767	0	0	0	0
	PPIA	HSPA5	9606.ENSP00000419425	9606.ENSP00000324173	0	0.004	0	0
	PPIA	CFL1	9606.ENSP00000419425	9606.ENSP00000432660	0	0	0	0
	RCC1	MYL2	9606.ENSP00000362937	9606.ENSP00000228841	0	0	0	0
	RCC1	SET	9606.ENSP00000362937	9606.ENSP00000361777	0	0	0	0
	RYR2	MYL2	9606.ENSP00000355533	9606.ENSP00000228841	0	0	0	0
	RYR2	ALB	9606.ENSP00000355533	9606.ENSP00000295897	0	0	0	0
	RYR2	MYOZ2	9606.ENSP00000355533	9606.ENSP00000306997	0	0	0	0
	RYR2	TNNI3	9606.ENSP00000355533	9606.ENSP00000341838	0	0	0	0
	RYR2	MYL4	9606.ENSP00000355533	9606.ENSP00000347055	0	0	0	0
	RYR2	MYH7	9606.ENSP00000355533	9606.ENSP00000347507	0	0	0	0
	RYR2	PLN	9606.ENSP00000355533	9606.ENSP00000350132	0	0	0	0
	RYR2	DSP	9606.ENSP00000355533	9606.ENSP00000369129	0	0	0	0
	RYR2	ATP2A2	9606.ENSP00000355533	9606.ENSP00000440045	0	0	0	0
	SDHB	SLC25A11	9606.ENSP00000364649	9606.ENSP00000225665	0	0	0	0
	SDHB	SLC25A3	9606.ENSP00000364649	9606.ENSP00000228318	0	0	0	0
	SDHB	GOT2	9606.ENSP00000364649	9606.ENSP00000245206	0	0	0	0
	SDHB	CHCHD3	9606.ENSP00000364649	9606.ENSP00000262570	0	0	0	0
	SDHB	ACAT1	9606.ENSP00000364649	9606.ENSP00000265838	0	0	0	0
	SDHB	SLC25A4	9606.ENSP00000364649	9606.ENSP00000281456	0	0	0	0
	SDHB	COX6A2	9606.ENSP00000364649	9606.ENSP00000287490	0	0	0	0
	SDHB	ALB	9606.ENSP00000364649	9606.ENSP00000295897	0	0	0	0
	SDHB	HADHB	9606.ENSP00000364649	9606.ENSP00000325136	0	0	0	0
	SDHB	IDH2	9606.ENSP00000364649	9606.ENSP00000331897	0.126	0	0	0
	SDHB	MT-CO2	9606.ENSP00000364649	9606.ENSP00000354876	0	0	0	0
	SDHB	ATP5F1	9606.ENSP00000364649	9606.ENSP00000358737	0	0	0	0
	SDHB	GHITM	9606.ENSP00000364649	9606.ENSP00000361207	0	0	0	0
	SDHB	ACADVL	9606.ENSP00000364649	9606.ENSP00000438689	0.078	0	0	0
	SDHB	PDHA1	9606.ENSP00000364649	9606.ENSP00000369134	0	0	0	0
	SDHB	COX4I1	9606.ENSP00000364649	9606.ENSP00000457513	0	0	0	0
	SDHB	SUCLG2	9606.ENSP00000364649	9606.ENSP00000419325	0.185	0	0	0
	SET	RCC1	9606.ENSP00000361777	9606.ENSP00000362937	0	0	0	0
	SLC25A11	ACAT1	9606.ENSP00000225665	9606.ENSP00000265838	0	0	0	0
	SLC25A11	HADHB	9606.ENSP00000225665	9606.ENSP00000325136	0	0	0	0
	SLC25A11	GOT2	9606.ENSP00000225665	9606.ENSP00000245206	0	0	0	0
	SLC25A11	SLC25A3	9606.ENSP00000225665	9606.ENSP00000228318	0	0	0	0.615
	SLC25A11	SDHB	9606.ENSP00000225665	9606.ENSP00000364649	0	0	0	0
	SLC25A11	ATP5F1	9606.ENSP00000225665	9606.ENSP00000358737	0	0	0	0
	SLC25A20	SLC25A3	9606.ENSP00000326305	9606.ENSP00000228318	0	0	0	0.641
	SLC25A20	CHCHD3	9606.ENSP00000326305	9606.ENSP00000262570	0	0	0	0
	SLC25A20	COX6A2	9606.ENSP00000326305	9606.ENSP00000287490	0	0	0	0
	SLC25A20	ACSS1	9606.ENSP00000326305	9606.ENSP00000316924	0	0	0	0
	SLC25A20	HADHB	9606.ENSP00000326305	9606.ENSP00000325136	0	0	0	0
	SLC25A20	ALDH9A1	9606.ENSP00000326305	9606.ENSP00000346827	0	0	0	0
	SLC25A20	HADHA	9606.ENSP00000326305	9606.ENSP00000370023	0	0	0	0
	SLC25A20	ACSL1	9606.ENSP00000326305	9606.ENSP00000422607	0	0	0	0
	SLC25A20	ACADVL	9606.ENSP00000326305	9606.ENSP00000438689	0	0	0	0
	SLC25A20	ATP5F1	9606.ENSP00000326305	9606.ENSP00000358737	0	0	0	0
	SLC25A3	SLC25A11	9606.ENSP00000228318	9606.ENSP00000225665	0	0	0	0.615
	SLC25A3	HADHB	9606.ENSP00000228318	9606.ENSP00000325136	0	0	0	0
	SLC25A3	ATP1A1	9606.ENSP00000228318	9606.ENSP00000445306	0	0	0	0
	SLC25A3	SLC25A20	9606.ENSP00000228318	9606.ENSP00000326305	0	0	0	0.641
	SLC25A3	IMMT	9606.ENSP00000228318	9606.ENSP00000387262	0	0	0	0
	SLC25A3	COX4I1	9606.ENSP00000228318	9606.ENSP00000457513	0	0	0	0
	SLC25A3	MT-CO2	9606.ENSP00000228318	9606.ENSP00000354876	0	0	0	0
	SLC25A3	SDHB	9606.ENSP00000228318	9606.ENSP00000364649	0	0	0	0
	SLC25A3	SLC25A4	9606.ENSP00000228318	9606.ENSP00000281456	0	0	0	0.588
	SLC25A3	ATP5F1	9606.ENSP00000228318	9606.ENSP00000358737	0	0	0	0
	SLC25A4	SLC25A3	9606.ENSP00000281456	9606.ENSP00000228318	0	0	0	0.588
	SLC25A4	MYL2	9606.ENSP00000281456	9606.ENSP00000228841	0	0	0	0
	SLC25A4	MT-CO2	9606.ENSP00000281456	9606.ENSP00000354876	0	0	0	0
	SLC25A4	COX4I1	9606.ENSP00000281456	9606.ENSP00000457513	0	0	0	0
	SLC25A4	TNNI3	9606.ENSP00000281456	9606.ENSP00000341838	0	0	0	0
	SLC25A4	PLEC	9606.ENSP00000281456	9606.ENSP00000323856	0	0	0	0
	SLC25A4	IMMT	9606.ENSP00000281456	9606.ENSP00000387262	0	0	0	0
	SLC25A4	PDHA1	9606.ENSP00000281456	9606.ENSP00000369134	0	0	0	0
	SLC25A4	SDHB	9606.ENSP00000281456	9606.ENSP00000364649	0	0	0	0
	SLC25A4	ATP5F1	9606.ENSP00000281456	9606.ENSP00000358737	0	0	0	0
	STAT1	ALB	9606.ENSP00000354394	9606.ENSP00000295897	0	0	0	0
	STAT1	HSP90B1	9606.ENSP00000354394	9606.ENSP00000299767	0	0	0	0
	STAT1	FN1	9606.ENSP00000354394	9606.ENSP00000346839	0	0	0	0
	STAT1	FHL1	9606.ENSP00000354394	9606.ENSP00000377710	0	0	0	0
	STAT1	FSCN1	9606.ENSP00000354394	9606.ENSP00000371798	0	0	0	0
	STAT1	GBP1	9606.ENSP00000354394	9606.ENSP00000359504	0	0	0	0
	SUCLG2	ACAT1	9606.ENSP00000419325	9606.ENSP00000265838	0.048	0	0	0
	SUCLG2	GLUD1	9606.ENSP00000419325	9606.ENSP00000277865	0.071	0	0	0
	SUCLG2	ACSS1	9606.ENSP00000419325	9606.ENSP00000316924	0.047	0	0	0
	SUCLG2	HADHB	9606.ENSP00000419325	9606.ENSP00000325136	0.048	0	0	0
	SUCLG2	IDH2	9606.ENSP00000419325	9606.ENSP00000331897	0.135	0	0	0
	SUCLG2	SDHB	9606.ENSP00000419325	9606.ENSP00000364649	0.185	0	0	0
	SUCLG2	PDHA1	9606.ENSP00000419325	9606.ENSP00000369134	0	0	0	0
	SUCLG2	HADHA	9606.ENSP00000419325	9606.ENSP00000370023	0.042	0	0	0
	SUCLG2	FSCN1	9606.ENSP00000419325	9606.ENSP00000371798	0	0	0	0
	SUCLG2	ACADVL	9606.ENSP00000419325	9606.ENSP00000438689	0.06	0	0	0
	TAGLN	ALB	9606.ENSP00000432282	9606.ENSP00000295897	0	0	0	0
	TAGLN	COL6A2	9606.ENSP00000432282	9606.ENSP00000300527	0	0	0	0
	TAGLN	FBN1	9606.ENSP00000432282	9606.ENSP00000325527	0	0	0	0
	TAGLN	FLNC	9606.ENSP00000432282	9606.ENSP00000327145	0	0	0	0
	TAGLN	FN1	9606.ENSP00000432282	9606.ENSP00000346839	0	0	0	0
	TAGLN	FHL2	9606.ENSP00000432282	9606.ENSP00000386665	0	0	0	0
	TAGLN	CFL1	9606.ENSP00000432282	9606.ENSP00000432660	0	0	0	0
	TINAGL1	C3	9606.ENSP00000271064	9606.ENSP00000245907	0	0	0	0
	TINAGL1	HSPG2	9606.ENSP00000271064	9606.ENSP00000363827	0	0	0	0
	TNNI3	MYL2	9606.ENSP00000341838	9606.ENSP00000228841	0	0	0	0
	TNNI3	GOT2	9606.ENSP00000341838	9606.ENSP00000245206	0	0	0	0
	TNNI3	SLC25A4	9606.ENSP00000341838	9606.ENSP00000281456	0	0	0	0
	TNNI3	ALB	9606.ENSP00000341838	9606.ENSP00000295897	0	0	0	0
	TNNI3	MYOZ2	9606.ENSP00000341838	9606.ENSP00000306997	0	0	0	0
	TNNI3	MYL1	9606.ENSP00000341838	9606.ENSP00000307280	0	0	0	0
	TNNI3	FLNC	9606.ENSP00000341838	9606.ENSP00000327145	0	0	0	0
	TNNI3	PLN	9606.ENSP00000341838	9606.ENSP00000350132	0	0	0	0
	TNNI3	NEBL	9606.ENSP00000341838	9606.ENSP00000366326	0	0	0	0
	TNNI3	ATP2A2	9606.ENSP00000341838	9606.ENSP00000440045	0	0	0	0
	TNNI3	RYR2	9606.ENSP00000341838	9606.ENSP00000355533	0	0	0	0
	TNNI3	MYL4	9606.ENSP00000341838	9606.ENSP00000347055	0	0	0	0
	TNNI3	MYH7	9606.ENSP00000341838	9606.ENSP00000347507	0	0	0	0
	TOLLIP	TOM1L2	9606.ENSP00000314733	9606.ENSP00000368818	0	0	0	0
	TOM1L2	TOLLIP	9606.ENSP00000368818	9606.ENSP00000314733	0	0	0	0
	TXNDC5	HSP90B1	9606.ENSP00000369081	9606.ENSP00000299767	0	0	0	0
	TXNDC5	HSPA5	9606.ENSP00000369081	9606.ENSP00000324173	0	0	0	0

## Sheet: Table S6 
Primers for RT PCR
	Forward	Reverse
GAPDH	GCTCATTTCCTCGTACGAC	GAGGGCCTCTCTCCTC
HPRT	GGACTTGAATCATGTTTGTG	CAGATGTTTCCAAACTCAAC
NNT	CGTGAGGTCACTCTCTCGTC	ACCTTACAGGACCCCCAACT
NOX4	GCT ATT TCC GGC TCA AAT TTC CT	TGC TTA GGC ACA ATC CCC CAG
GPX3	TTTGAACCCTTTGGCCTCGT	TGGTCGGACATACCTGAGAGT
GPX1	ACCAGTTTGGACATCAGGAAAATG	CGAAGAGCATGAAGTTGGGC
SOD2	TGAAGTTCAACGGTGGAGGC	TTCCAGCAATTCCCCTTTGGG
COl1	AGACATCCCACCAGTCACCT	TCACGTCATCGCACAACACA
MMP2	AGG ACA TCA GCG GTA AGA CC	GGT AGA GGT AGA CCA GCG GA
eNOS	GGACACACGGCTAGAAGAGC	TCCGTTTGGGGCTGAAGATG
VEGF	ACTGAGGAGTTCAACATCGCC	CATTTACACGTCTGCGGATCTT
Antibodies	Company	Catalogue number
eNOS	PA1-037	Invitrogen
VEGF	MA1-16629	Invitrogen
GAPDH	437000	Invitrogen
